# Supplementary material for: Crystal structure of catena-poly[[tetra­aquamangan­ese(II)]-μ-1,5-dihy­droxynaphthalene-2,6-di­carboxyl­ato]
Source: Acta Crystallogr E Crystallogr Commun. 2026 Jan 20;82(Pt 2):178–81. doi: 10.1107/S205698902600040X (PMC12874242; doi:10.1107/S205698902600040X)
Supplement: Supplementary file 1 [file e-82-00178-sup1.cif]

##############################################################################
#                                                                            #
# This CIF contains the data in a paper accepted for publication in          #
# Acta Crystallographica Section E. It conforms to the requirements of       #
# Notes for Authors for Acta Crystallographica Section E, and has been       #
# peer reviewed under the auspices of the IUCr Commission on Journals.       #
#                                                                            #
# Full details of the Crystallographic Information File format               #
# are given in the paper "The Crystallographic Information File (CIF):       #
# a New Standard Archive File for Crystallography" by S. R. Hall, F. H.      #
# Allen and I. D. Brown [Acta Cryst. (1991), A47, 655-685].                  #
#                                                                            #
# The current version of the core CIF dictionary is obtainable from          #
# ftp://ftp.iucr.org/pub/cif_core.dic.                                       #
#                                                                            #
# Software is freely available for graphical display of the structure(s)     #
# in this CIF. For information consult the CIF software page                 #
# http://www.iucr.org/resources/cif/software.                                #
#                                                                            #
# This file may be used for bona fide research purposes within the           #
# scientific community so long as proper attribution is given to the journal # 
# article from which it was obtained.                                        #
#                                                                            #
##############################################################################
data_I
_audit_creation_method
;
Olex2 1.5
(compiled 2025.04.05 svn.rf049d14d for OlexSys, GUI svn.r7224)
;
_journal_date_recd_electronic     2025-12-22
_journal_date_accepted     2026-01-15
_journal_name_full     'Acta Crystallographica, Section E'
_journal_year     2026
_journal_volume     82
_journal_issue      1
_journal_page_first     0
_journal_page_last     0
_journal_paper_category     GM
_journal_paper_doi     10.1107/S205698902600040X
_journal_coeditor_code     JP2024
_publ_contact_author_name     'Hitoshi Kumagai'
_publ_contact_author_address
;
Toyota Central R&D Labs., Inc., 41-1 Yokomichi, Nagakute, Aichi 480-1192,
Japan
;
_publ_contact_author_email     'e1254@mosk.tytlabs.co.jp'
_publ_contact_author_fax     ?
_publ_contact_author_phone     '+81 90 6384 4291'
_publ_section_title
;\
Crystal structure of
<i>catena</i>-poly[[tetraaquamanganese(II)]-\m-1,5-dihydroxynaphthalene-\
2,6-dicarboxylato]
;
loop_
    _publ_author_name
    _publ_author_footnote
    _publ_author_address
    'Kumagai, Hitoshi' .
;
Toyota Central R&D Labs., Inc., 41-1 Yokomichi, Nagakute, Aichi 480-1192,
Japan
;
    'Ogihara, Nobuhiro' .
;
Toyota Central R&D Labs., Inc., 41-1 Yokomichi, Nagakute, Aichi 480-1192,
Japan
;
_publ_section_synopsis
;
The Mn^II^ ions in the title compound are bridged by the H~2~dondc^2-^
(H~2~dondc^2-^ is 1,5-dihydroxynaphthalene-2,6-dicarboxylate) ligand to form a
one-dimensional chain. The chains are further connected by \p--\p
interactions, forming a three-dimensional network.
;
_chemical_name_systematic
;
<i>catena</i>-Poly[[tetraaquamanganese(II)]-\m-1,5-dihydroxynaphthalene-\
2,6-dicarboxylato]
;
_chemical_name_common     ?
_chemical_formula_moiety     'C12 H14 Mn O10'
_chemical_formula_sum     'C12 H14 Mn O10'
_chemical_formula_iupac     '[Mn (C12 H6 O6) (H2 O)4]'
_chemical_formula_weight     373.17
_chemical_melting_point     ?
_space_group_crystal_system     triclinic
_space_group_name_H-M_alt     'P -1'
_space_group_name_Hall     '-P 1'
loop_
    _space_group_symop_operation_xyz
    'x, y, z'
    '-x, -y, -z'
_cell_length_a     5.2046(3)
_cell_length_b     7.0001(6)
_cell_length_c     9.8126(8)
_cell_angle_alpha     100.730(7)
_cell_angle_beta     101.431(6)
_cell_angle_gamma     96.098(6)
_cell_volume     340.46(5)
_cell_formula_units_Z     1
_cell_measurement_reflns_used     2369
_cell_measurement_theta_min     2.9800
_cell_measurement_theta_max     30.5310
_cell_measurement_temperature     150.02(10)
_exptl_crystal_description     plate
_exptl_crystal_colour     'clear yellow'
_exptl_crystal_size_max     0.132
_exptl_crystal_size_mid     0.074
_exptl_crystal_size_min     0.048
_exptl_crystal_density_diffrn     1.820
_exptl_crystal_density_meas     ?
_exptl_crystal_density_method     ?
_exptl_crystal_F_000     191
loop_
    _exptl_crystal_face_index_h
    _exptl_crystal_face_index_k
    _exptl_crystal_face_index_l
    _exptl_crystal_face_perp_dist
    1 10 -3 0.0325
    -6 6 -2 0.0484
    -6 -5 2 0.0519
    1 -10 3 0.0347
    6 4 -1 0.0530
    -1 8 -10 0.0248
    -2 3 12 0.0272
    1 -8 9 0.0434
    2 -9 -3 0.0315
    2 -1 -13 0.0152
_exptl_absorpt_coefficient_mu     1.026
_exptl_absorpt_correction_type     multi-scan
_exptl_absorpt_process_details
;
(CrysAlisPro; Rigaku OD, 2025)
;
_exptl_absorpt_correction_T_min     0.69810
_exptl_absorpt_correction_T_max     1.00000
_diffrn_ambient_temperature     150.02(10)
_diffrn_source     'Rotating-anode X-ray tube'
_diffrn_radiation_type     'Mo K\a'
_diffrn_radiation_wavelength     0.71073
_diffrn_radiation_monochromator     mirror
_diffrn_measurement_device_type     'XtaLAB Synergy R, DW system, HyPix'
_diffrn_measurement_device     'four-circle diffractometer'
_diffrn_measurement_method     '\w scans'
_diffrn_detector     'Hybrid Pixel Array Detector'
_diffrn_detector_area_resol_mean     10.0000
_diffrn_reflns_number     3959
_diffrn_reflns_av_R_equivalents     0.0363
_diffrn_reflns_av_unetI/netI     0.0486
_diffrn_reflns_theta_min     2.167
_diffrn_reflns_theta_max     27.482
_diffrn_reflns_theta_full     25.242
_diffrn_measured_fraction_theta_max     1.000
_diffrn_measured_fraction_theta_full     1.000
_diffrn_reflns_limit_h_min     -6
_diffrn_reflns_limit_h_max     6
_diffrn_reflns_limit_k_min     -9
_diffrn_reflns_limit_k_max     8
_diffrn_reflns_limit_l_min     -12
_diffrn_reflns_limit_l_max     10
_diffrn_radiation_probe     x-ray
_refine_special_details     ?
_reflns_number_total     1563
_reflns_number_gt     1373
_reflns_threshold_expression     'I > 2\s(I)'
_refine_ls_structure_factor_coef     Fsqd
_refine_ls_matrix_type     full
_refine_ls_R_factor_all     0.0412
_refine_ls_R_factor_gt     0.0355
_refine_ls_wR_factor_gt     0.0836
_refine_ls_wR_factor_ref     0.0880
_refine_ls_goodness_of_fit_ref     1.046
_refine_ls_restrained_S_all     1.046
_refine_ls_number_reflns     1563
_refine_ls_number_parameters     126
_refine_ls_number_restraints     0
_refine_ls_hydrogen_treatment     mixed
_refine_ls_weighting_scheme     calc
_refine_ls_weighting_details
                      'w=1/[\s^2^(Fo^2^)+(0.0456P)^2^] where P=(Fo^2^+2Fc^2^)/3'
_atom_sites_solution_hydrogens     mixed
_atom_sites_solution_primary     dual
_atom_sites_solution_secondary     ?
_refine_ls_shift/su_max     0.000
_refine_ls_shift/su_mean     0.000
_refine_diff_density_max     0.476
_refine_diff_density_min     -0.355
_refine_ls_extinction_method     none
_refine_ls_extinction_coef     .
loop_
    _atom_type_symbol
    _atom_type_description
    _atom_type_scat_dispersion_real
    _atom_type_scat_dispersion_imag
    _atom_type_scat_source
    'C' 'C' 0.0033 0.0016
                         'International Tables Vol C Tables 4.2.6.8 and 6.1.1.4'
    'H' 'H' 0.0000 0.0000
                         'International Tables Vol C Tables 4.2.6.8 and 6.1.1.4'
    'Mn' 'Mn' 0.3368 0.7283
                         'International Tables Vol C Tables 4.2.6.8 and 6.1.1.4'
    'O' 'O' 0.0106 0.0060
                         'International Tables Vol C Tables 4.2.6.8 and 6.1.1.4'
_computing_data_collection
;
CrysAlisPro 1.171.44.121a (Rigaku OD, 2025)
;
_computing_cell_refinement
;
CrysAlisPro 1.171.44.121a (Rigaku OD, 2025)
;
_computing_data_reduction
;
CrysAlisPro 1.171.44.121a (Rigaku OD, 2025)
;
_computing_structure_solution
;
<i>SHELXT</i>  (Sheldrick, 2015a)
;
_computing_structure_refinement
;
<i>SHELXL2019/3</i> (Sheldrick, 2015b)
;
_computing_molecular_graphics
;
Olex2 1.5 (Dolomanov <i>et al.</i>,  2009)
;
_computing_publication_material
;
Olex2 1.5 (Dolomanov <i>et al.</i>,  2009)
;
loop_
    _atom_site_type_symbol
    _atom_site_label
    _atom_site_fract_x
    _atom_site_fract_y
    _atom_site_fract_z
    _atom_site_U_iso_or_equiv
    _atom_site_adp_type
    _atom_site_calc_flag
    _atom_site_occupancy
    _atom_site_disorder_assembly
    _atom_site_disorder_group
    Mn Mn1 0.500000 0.000000 0.500000 0.01475(16) Uani d 1 . .
    O O5 0.7619(3) -0.1558(2) 0.63695(17) 0.0171(3) Uani d 1 . .
    O O1 0.4392(3) 0.18483(19) 0.68599(15) 0.0165(3) Uani d 1 . .
    O O2 0.5957(3) 0.4855(2) 0.66930(15) 0.0192(3) Uani d 1 . .
    O O3 0.1314(3) 0.1263(2) 0.84218(16) 0.0159(3) Uani d 1 . .
    O O4 0.8266(3) 0.2198(2) 0.50602(19) 0.0255(4) Uani d 1 . .
    C C2 0.2981(4) 0.4521(3) 0.8231(2) 0.0134(4) Uani d 1 . .
    C C4 -0.0062(4) 0.3969(3) 0.9786(2) 0.0132(4) Uani d 1 . .
    C C1 0.4570(4) 0.3746(3) 0.7202(2) 0.0143(4) Uani d 1 . .
    C C6 0.3040(4) 0.6571(3) 0.8679(2) 0.0148(4) Uani d 1 . .
    H H6 0.408213 0.744971 0.830212 0.018 Uiso calc 1 . .
    C C3 0.1441(4) 0.3249(3) 0.8791(2) 0.0121(4) Uani d 1 . .
    C C5 0.1639(4) 0.7320(3) 0.9640(2) 0.0154(4) Uani d 1 . .
    H H5 0.171912 0.870198 0.992500 0.018 Uiso calc 1 . .
    H H4A 0.825(6) 0.336(4) 0.557(3) 0.050(9) Uiso d 1 . .
    H H4B 0.947(5) 0.218(4) 0.469(3) 0.028(7) Uiso d 1 . .
    H H3 0.225(5) 0.107(4) 0.788(3) 0.030(7) Uiso d 1 . .
    H H5A 0.713(6) -0.256(4) 0.659(3) 0.047(9) Uiso d 1 . .
    H H5B 0.836(6) -0.097(4) 0.703(3) 0.037(9) Uiso d 1 . .
loop_
    _atom_site_aniso_label
    _atom_site_aniso_U_11
    _atom_site_aniso_U_22
    _atom_site_aniso_U_33
    _atom_site_aniso_U_12
    _atom_site_aniso_U_13
    _atom_site_aniso_U_23
    Mn1 0.0180(2) 0.0118(2) 0.0157(3) 0.00224(17) 0.00881(17) 0.00079(17)
    O5 0.0203(8) 0.0137(8) 0.0179(9) 0.0009(6) 0.0063(7) 0.0036(7)
    O1 0.0225(7) 0.0108(7) 0.0181(8) 0.0025(6) 0.0119(6) 0.0004(6)
    O2 0.0262(8) 0.0142(7) 0.0225(8) 0.0040(6) 0.0162(6) 0.0046(6)
    O3 0.0226(8) 0.0098(7) 0.0178(8) 0.0024(6) 0.0126(6) 0.0010(6)
    O4 0.0237(9) 0.0190(9) 0.0346(10) -0.0009(7) 0.0189(8) -0.0030(7)
    C2 0.0167(9) 0.0121(9) 0.0121(10) 0.0038(7) 0.0056(7) 0.0009(7)
    C4 0.0151(9) 0.0135(10) 0.0120(10) 0.0034(8) 0.0048(7) 0.0028(7)
    C1 0.0177(9) 0.0136(10) 0.0107(10) 0.0027(8) 0.0025(8) 0.0005(7)
    C6 0.0187(10) 0.0118(9) 0.0149(10) 0.0012(8) 0.0059(8) 0.0041(8)
    C3 0.0167(9) 0.0085(9) 0.0102(9) 0.0029(7) 0.0019(7) 0.0006(7)
    C5 0.0213(10) 0.0090(9) 0.0170(10) 0.0037(8) 0.0065(8) 0.0023(8)
_geom_special_details
;
 All esds (except the esd in the dihedral angle between two l.s. planes)
 are estimated using the full covariance matrix.  The cell esds are taken
 into account individually in the estimation of esds in distances, angles
 and torsion angles; correlations between esds in cell parameters are only
 used when they are defined by crystal symmetry.  An approximate (isotropic)
 treatment of cell esds is used for estimating esds involving l.s. planes.
;
loop_
    _geom_bond_atom_site_label_1
    _geom_bond_atom_site_label_2
    _geom_bond_site_symmetry_2
    _geom_bond_distance
    _geom_bond_publ_flag
    Mn1 O5 . 2.2335(15) ?
    Mn1 O5 2_656 2.2335(15) ?
    Mn1 O1 2_656 2.1310(13) ?
    Mn1 O1 . 2.1310(13) ?
    Mn1 O4 . 2.1521(16) ?
    Mn1 O4 2_656 2.1521(16) ?
    O5 H5A . 0.80(3) ?
    O5 H5B . 0.71(3) ?
    O1 C1 . 1.297(2) ?
    O2 C1 . 1.241(2) ?
    O3 C3 . 1.361(2) ?
    O3 H3 . 0.79(3) ?
    O4 H4A . 0.88(3) ?
    O4 H4B . 0.79(3) ?
    C2 C1 . 1.490(3) ?
    C2 C6 . 1.416(3) ?
    C2 C3 . 1.394(3) ?
    C4 C4 2_567 1.417(4) ?
    C4 C3 . 1.422(3) ?
    C4 C5 2_567 1.421(3) ?
    C6 H6 . 0.9500 ?
    C6 C5 . 1.365(3) ?
    C5 H5 . 0.9500 ?
loop_
    _geom_angle_atom_site_label_1
    _geom_angle_atom_site_label_2
    _geom_angle_atom_site_label_3
    _geom_angle_site_symmetry_1
    _geom_angle_site_symmetry_3
    _geom_angle
    _geom_angle_publ_flag
    O5 Mn1 O5 . 2_656 180.0 ?
    O1 Mn1 O5 2_656 2_656 89.70(5) ?
    O1 Mn1 O5 . 2_656 90.30(5) ?
    O1 Mn1 O5 2_656 . 90.30(5) ?
    O1 Mn1 O5 . . 89.70(5) ?
    O1 Mn1 O1 2_656 . 180.0 ?
    O1 Mn1 O4 2_656 . 92.89(6) ?
    O1 Mn1 O4 . 2_656 92.89(6) ?
    O1 Mn1 O4 2_656 2_656 87.11(6) ?
    O1 Mn1 O4 . . 87.11(6) ?
    O4 Mn1 O5 . 2_656 88.22(6) ?
    O4 Mn1 O5 2_656 . 88.22(6) ?
    O4 Mn1 O5 . . 91.78(6) ?
    O4 Mn1 O5 2_656 2_656 91.78(6) ?
    O4 Mn1 O4 . 2_656 180.0 ?
    Mn1 O5 H5A . . 124(2) ?
    Mn1 O5 H5B . . 116(2) ?
    H5A O5 H5B . . 102(3) ?
    C1 O1 Mn1 . . 130.36(12) ?
    C3 O3 H3 . . 106.0(18) ?
    Mn1 O4 H4A . . 115(2) ?
    Mn1 O4 H4B . . 132.8(19) ?
    H4A O4 H4B . . 112(3) ?
    C6 C2 C1 . . 120.58(17) ?
    C3 C2 C1 . . 120.88(17) ?
    C3 C2 C6 . . 118.53(18) ?
    C4 C4 C3 2_567 . 118.3(2) ?
    C4 C4 C5 2_567 2_567 120.0(2) ?
    C5 C4 C3 2_567 . 121.77(17) ?
    O1 C1 C2 . . 116.00(17) ?
    O2 C1 O1 . . 122.15(18) ?
    O2 C1 C2 . . 121.85(17) ?
    C2 C6 H6 . . 119.1 ?
    C5 C6 C2 . . 121.73(18) ?
    C5 C6 H6 . . 119.1 ?
    O3 C3 C2 . . 121.77(17) ?
    O3 C3 C4 . . 116.76(17) ?
    C2 C3 C4 . . 121.47(17) ?
    C4 C5 H5 2_567 . 120.0 ?
    C6 C5 C4 . 2_567 120.04(18) ?
    C6 C5 H5 . . 120.0 ?
loop_
    _geom_torsion_atom_site_label_1
    _geom_torsion_atom_site_label_2
    _geom_torsion_atom_site_label_3
    _geom_torsion_atom_site_label_4
    _geom_torsion_site_symmetry_1
    _geom_torsion_site_symmetry_2
    _geom_torsion_site_symmetry_3
    _geom_torsion_site_symmetry_4
    _geom_torsion
    _geom_torsion_publ_flag
    Mn1 O1 C1 O2 . . . . -24.2(3) ?
    Mn1 O1 C1 C2 . . . . 155.01(13) ?
    C2 C6 C5 C4 . . . 2_567 -0.2(3) ?
    C4 C4 C3 O3 2_567 . . . 178.9(2) ?
    C4 C4 C3 C2 2_567 . . . -0.7(3) ?
    C1 C2 C6 C5 . . . . -178.81(19) ?
    C1 C2 C3 O3 . . . . -0.3(3) ?
    C1 C2 C3 C4 . . . . 179.27(17) ?
    C6 C2 C1 O1 . . . . 179.77(17) ?
    C6 C2 C1 O2 . . . . -1.0(3) ?
    C6 C2 C3 O3 . . . . -179.21(17) ?
    C6 C2 C3 C4 . . . . 0.4(3) ?
    C3 C2 C1 O1 . . . . 0.9(3) ?
    C3 C2 C1 O2 . . . . -179.87(18) ?
    C3 C2 C6 C5 . . . . 0.1(3) ?
    C5 C4 C3 O3 2_567 . . . -0.5(3) ?
    C5 C4 C3 C2 2_567 . . . 179.88(18) ?
loop_
    _geom_hbond_atom_site_label_D
    _geom_hbond_atom_site_label_H
    _geom_hbond_atom_site_label_A
    _geom_hbond_site_symmetry_A
    _geom_hbond_distance_DH
    _geom_hbond_distance_HA
    _geom_hbond_distance_DA
    _geom_hbond_angle_DHA
    _geom_hbond_publ_flag
    O4 H4A O2 . 0.88(3) 2.02(3) 2.756(2) 141(3) yes
    O4 H4B O5 2_756 0.79(3) 2.04(3) 2.814(2) 169(3) yes
    O3 H3 O1 . 0.79(3) 1.75(3) 2.480(2) 153(3) yes
    O5 H5A O2 1_545 0.80(3) 1.88(3) 2.664(2) 168(3) yes
    O5 H5B O3 1_655 0.71(3) 2.13(3) 2.798(2) 157(3) yes
_shelx_space_group_comment
;
The symmetry employed for this shelxl refinement is uniquely defined
by the following loop, which should always be used as a source of
symmetry information in preference to the above space-group names.
They are only intended as comments.
;
_shelx_estimated_absorpt_T_min     ?
_shelx_estimated_absorpt_T_max     ?
_shelx_hkl_file
;
   0   0  -1 3952.35 130.462   2
   0   0   1 3753.82 128.574   7
   0   0   2 2480.65 123.023   7
   0   0   2 2739.63 128.996   2
   0   0  -2 2814.08 131.948   7
   0   0   3 2089.18 128.597   2
   0   0   3 1813.14 119.273   7
   0   0  -3 1732.24 123.166   7
   0   0  -4 783.682 94.1165   7
   0   0   4 697.785 85.5200   2
   0   0  -5 13020.9 505.750   7
   0   0   5 12738.9 488.573   2
   0   0  -6 33399.4 1067.63   7
   0   0   6 32789.7 1023.59   2
   0   0  -7 466.488 91.2443   2
   0   0   7 379.229 86.7333   2
   0   0  -7 304.538 86.5170   7
   0   0  -7 459.491 80.5086   3
   0   0  -8 2835.76 216.290   3
   0   0  -8 3156.31 257.712   2
   0   0  -9 1790.42 207.672   2
   0   0  -9 2123.04 196.516   3
   0   0 -10 362.067 99.1297   2
   0   0 -10 305.107 85.3093   3
   0   0 -11 1178.92 164.958   3
   0   0 -12 255.413 84.2659   3
   0   1 -12 813.272 140.065   3
   0   1 -11 1069.73 153.955   3
   0   1 -10 387.520 88.5596   3
   0   1  -9 618.922 104.899   3
   0   1  -8 1156.07 133.228   3
   0  -1   7 8203.74 396.447   2
   0  -1   7 8163.46 397.287   7
   0   1  -7 7595.44 355.368   3
   0   1  -6 11542.7 432.712   3
   0  -1   6 11312.6 464.110   2
   0  -1   6 11234.6 466.884   7
   0  -1   5 1769.14 144.176   2
   0  -1   5 1783.10 150.166   7
   0   1  -5 2005.58 136.206   3
   0  -1   4 3265.22 109.933   5
   0  -1   4 3297.80 120.495   8
   0   1  -4 3158.92 163.372   3
   0  -1   4 3580.43 187.453   2
   0  -1   4 3061.06 184.322   7
   0  -1   3 2423.57 124.024   3
   0  -1   3 2725.01 142.636   2
   0  -1   3 2761.52 98.7486   5
   0  -1   3 2542.56 97.4604   4
   0   1  -3 2411.27 125.545   3
   0  -1   3 2828.95 155.608   7
   0   1  -3 2631.76 107.103  10
   0  -1   2 5060.21 174.971   3
   0   1  -2 4898.80 170.305   1
   0  -1   2 5168.37 159.463   5
   0   1  -2 4822.09 166.191  10
   0  -1   2 4674.71 164.523  10
   0  -1   2 4837.67 153.499   4
   0  -1   1 52466.7 1297.85   4
   0  -1   1 55260.0 1310.45   3
   0   1  -1 54028.6 1320.48  10
   0  -1   0 12.2892 10.8246  10
   0   1   0 10.8022 9.71199  10
   0   1   0 39.3993 11.8457   4
   0   1   0 10.4542 10.1518   3
   0  -1   0 7.02774 5.47824   4
   0  -1   0 15.8567 7.36488   6
   0  -1   0 15.1202 8.67813   3
   0  -1   0 20.6080 12.8226   2
   0   1   1 4911.56 153.542   4
   0  -1  -1 4558.83 164.400  10
   0   1   1 5122.91 187.140   2
   0  -1  -1 5205.52 192.819   2
   0  -1  -2 14102.0 459.873   2
   0   1   2 13860.7 397.460  10
   0   1   2 14826.0 457.269   2
   0  -1  -2 14210.0 385.761   4
   0  -1  -3 22686.3 670.299   7
   0  -1  -3 21026.3 571.048   8
   0  -1  -3 22368.9 556.092   5
   0  -1  -3 22764.9 685.205   2
   0   1   3 23275.3 678.137   2
   0   1   4 2704.60 184.056   2
   0  -1  -4 3181.27 198.999   7
   0  -1  -4 2933.95 108.697   8
   0  -1  -4 2666.38 189.134   2
   0  -1  -5 3402.24 228.911   7
   0   1   5 2752.15 202.566   2
   0  -1  -6 404.355 90.9802   7
   0   1   6 315.804 73.9823   2
   0  -1  -7 1404.97 179.356   7
   0  -1  -8 3032.66 261.712   2
   0  -1  -8 2649.99 269.324   7
   0  -1  -9 4497.27 343.500   2
   0  -1  -9 4113.17 357.646   7
   0  -1 -10 440.543 118.487   2
   0  -1 -10 596.411 116.579   3
   0  -1 -11 264.889 85.8595   3
   0  -1 -11 356.408 112.287   2
   0   2 -12 5979.44 395.386   3
   0   2 -12 6764.56 394.861   1
   0   2 -11 169.497 68.2681   3
   0   2 -11 223.394 70.9622   1
   0   2 -10 183.886 65.6583   3
   0   2 -10 136.390 53.0760   1
   0   2  -9 192.045 62.2044   3
   0   2  -8 12.1509 21.8393   3
   0  -2   7 4069.61 254.787   2
   0  -2   7 3682.55 255.774   7
   0   2  -7 3692.83 230.767   3
   0   2  -7 3585.75 220.008   1
   0   2  -6 7055.34 320.875   3
   0  -2   6 7204.38 355.284   7
   0  -2   6 7406.71 341.844   2
   0   2  -6 7259.34 312.117   1
   0  -2   6 7470.12 258.375   8
   0  -2   5 125.960 24.3923   5
   0   2  -5 167.272 41.6460   1
   0  -2   5 72.8478 23.8157   8
   0  -2   5 192.484 48.9756   2
   0   2  -5 133.401 35.6111   3
   0  -2   5 137.740 35.8494   3
   0  -2   5 183.167 51.8091   7
   0  -2   4 6886.45 229.814   5
   0  -2   4 6131.89 253.031   3
   0  -2   4 6622.31 228.257   4
   0   2  -4 6048.92 250.359   1
   0   2  -4 6572.89 264.594   3
   0   2  -3 1321.80 92.2728   1
   0  -2   3 1313.23 90.7917   1
   0   2  -3 1304.59 92.8172   3
   0   2  -3 1326.69 97.8109  10
   0  -2   3 1144.73 88.1889   3
   0  -2   3 1178.81 78.3754   4
   0  -2   3 1284.19 86.5055   5
   0  -2   2 5278.02 201.166   3
   0  -2   2 4994.89 186.585   4
   0  -2   2 5010.73 195.852   1
   0   2  -2 4981.43 215.341  10
   0  -2   1 2091.73 118.716  10
   0  -2   1 1928.77 110.388   3
   0   2  -1 2319.30 113.226   4
   0   2  -1 2245.00 131.394  10
   0  -2   1 2128.03 106.150   4
   0  -2   1 2379.72 117.243   5
   0  -2   1 2427.82 138.537   9
   0  -2   0 155.793 27.2804   6
   0   2   0 196.477 28.9870   6
   0  -2   0 220.127 38.6991  10
   0  -2   0 169.477 32.7135   5
   0  -2   0 196.967 38.4742   3
   0  -2   0 184.071 36.8562   2
   0   2   0 182.391 31.4827   4
   0  -2  -1 4408.92 189.197  10
   0   2   1 4881.99 185.509   6
   0  -2  -1 5149.16 187.475   5
   0   2   1 4807.69 179.527   4
   0  -2  -1 5143.98 226.205   2
   0  -2  -2 3756.08 211.143   2
   0  -2  -2 3833.64 159.588   5
   0   2   2 3621.90 174.478   6
   0   2   2 3764.26 174.871  10
   0  -2  -2 3604.24 152.048   4
   0  -2  -3 2623.12 121.561   4
   0  -2  -3 2315.15 179.132   2
   0   2   3 2670.55 177.355   2
   0  -2  -3 2576.52 122.129   5
   0   2   4 160.862 47.2950   2
   0  -2  -4 115.794 24.0027   5
   0  -2  -4 112.897 47.0153   2
   0  -2  -4 117.990 28.6956   8
   0  -2  -5 1431.97 159.739   2
   0  -2  -5 1421.28 153.515   7
   0   2   5 1256.10 143.615   2
   0  -2  -5 1236.54 87.9647   8
   0   2   6 158.832 58.1235   2
   0  -2  -6 257.919 76.7227   7
   0  -2  -6 84.6479 49.7986   2
   0  -2  -7 344.165 97.5256   7
   0  -2  -8 267.977 92.8970   7
   0  -2  -9 1176.86 197.006   7
   0  -2 -10 1015.20 182.276   2
   0  -2 -10 1148.19 207.872   7
   0  -2 -11 443.874 125.902   2
   0   3 -12 1022.05 153.580   3
   0   3 -12 544.438 113.054   1
   0   3 -11 860.461 136.262   3
   0   3 -11 1029.96 141.315   1
   0   3 -10 1359.17 167.762   3
   0   3 -10 1244.79 153.255   1
   0   3  -9 1440.80 159.667   3
   0   3  -9 1602.87 160.017   1
   0   3  -8 940.329 121.516   3
   0   3  -8 754.238 106.028   1
   0   3  -7 1079.54 119.775   1
   0  -3   7 1203.34 103.079   8
   0  -3   7 1320.24 128.794   3
   0  -3   7 955.104 130.458   7
   0  -3   7 1174.73 133.920   2
   0   3  -7 1139.61 127.194   3
   0  -3   6 3329.69 162.805   5
   0  -3   6 3606.59 243.733   7
   0  -3   6 3539.44 225.665   2
   0  -3   6 3499.36 205.401   3
   0   3  -6 3344.06 203.216   1
   0  -3   6 3692.15 194.877   8
   0   3  -6 3550.85 214.936   3
   0   3  -5 3926.34 215.689   3
   0  -3   5 4096.72 184.855   4
   0  -3   5 3984.79 182.023   5
   0  -3   5 3757.52 202.514   8
   0  -3   5 3877.41 208.651   3
   0   3  -4 8321.90 332.829   3
   0  -3   4 9230.41 319.704   5
   0   3  -4 8021.03 344.817  10
   0  -3   4 8524.18 332.016   3
   0  -3   4 8546.56 304.125   4
   0  -3   4 8280.91 322.964   1
   0   3  -3 12684.8 521.079   9
   0  -3   3 14142.4 460.272   1
   0   3  -3 14188.5 500.935  10
   0   3  -3 14248.9 470.839   3
   0  -3   3 13261.2 457.360   3
   0  -3   3 14534.1 444.193   4
   0  -3   2 3976.79 179.882   4
   0  -3   2 4128.62 194.080   3
   0   3  -2 3784.68 193.772   3
   0   3  -2 4409.51 230.621  10
   0   3  -2 3582.98 217.796   9
   0  -3   1 629.103 69.6232   5
   0   3  -1 540.376 77.7683  10
   0  -3   1 566.474 60.8264   4
   0  -3   1 467.188 65.1345  10
   0   3  -1 525.517 63.3172   4
   0  -3   1 559.388 77.5446   9
   0  -3   1 499.134 63.8993   3
   0  -3   1 544.881 56.6797   6
   0  -3   0 992.089 99.7237   2
   0  -3   0 1021.55 87.9472   5
   0  -3   0 793.983 84.9916  10
   0  -3   0 849.794 90.0102   3
   0  -3   0 849.601 73.5461   6
   0  -3   0 930.303 96.8621   9
   0   3   0 867.060 72.6865   6
   0   3   1 7409.03 314.959  10
   0  -3  -1 6941.95 290.501  10
   0  -3  -1 7128.68 264.523   4
   0   3   1 6971.44 302.325   2
   0  -3  -1 7463.69 333.541   2
   0  -3  -1 8098.66 288.934   5
   0   3   1 6693.69 263.675   6
   0  -3  -1 7261.73 324.191   3
   0   3   2 26305.4 775.525  10
   0  -3  -2 23947.2 816.543   2
   0   3   2 25850.2 739.710   6
   0  -3  -2 23123.8 701.929   4
   0  -3  -3 9428.88 327.076   5
   0  -3  -3 9762.25 443.161   2
   0   3   3 8896.24 360.039   6
   0  -3  -3 9788.73 329.518   4
   0  -3  -4 4595.52 304.331   2
   0   3   4 4487.09 244.835   6
   0  -3  -4 4605.08 194.726   5
   0  -3  -4 4617.95 222.546   8
   0  -3  -5 1622.74 104.854   5
   0  -3  -5 1824.45 196.062   2
   0  -3  -5 1463.12 118.239   8
   0   3   5 1528.69 145.872   6
   0  -3  -5 1443.01 166.669   7
   0  -3  -6 6.53916 22.5060   8
   0  -3  -6 35.3091 40.9628   7
   0  -3  -6 19.6629 45.6223   2
   0  -3  -7 1014.54 166.940   2
   0  -3  -7 1149.04 174.794   7
   0  -3  -8 10076.9 573.548   2
   0  -3  -8 9857.28 569.770   7
   0  -3  -9 108.651 74.6120   7
   0  -3 -10 697.406 167.280   7
   0   4 -12 564.441 113.296   1
   0   4 -12 432.742 101.404   3
   0   4 -11 2022.28 208.933   3
   0   4 -11 1379.91 169.456   1
   0   4 -10 1843.27 190.611   1
   0   4 -10 1886.67 192.973   3
   0   4  -9 979.854 131.826   1
   0   4  -9 1243.93 149.818   3
   0   4  -8 650.129 102.902   3
   0  -4   8 607.412 85.1918   8
   0  -4   7 947.883 107.936   8
   0  -4   7 889.014 132.589   7
   0  -4   7 809.108 86.3570   5
   0   4  -7 1010.70 122.024   3
   0  -4   7 843.822 118.705   2
   0  -4   7 880.382 109.976   3
   0  -4   6 1836.21 153.353   3
   0  -4   6 1838.23 131.923   5
   0   4  -6 1853.92 159.305   3
   0  -4   6 1763.44 150.026   8
   0  -4   5 4425.25 250.372   8
   0  -4   5 4468.20 242.345   3
   0   4  -5 4274.33 242.400   3
   0  -4   5 4099.15 211.303   5
   0  -4   5 4551.31 218.567   4
   0  -4   5 4757.88 245.347   1
   0   4  -4 11940.8 532.557   9
   0   4  -4 11709.8 451.931   3
   0  -4   4 12271.9 448.620   3
   0  -4   4 12314.1 444.784   1
   0  -4   4 12118.8 420.569   4
   0  -4   4 12157.1 433.686   5
   0   4  -3 3988.95 229.946   3
   0   4  -3 4336.58 277.441   9
   0  -4   3 4335.79 211.632   4
   0  -4   3 4101.45 220.509   3
   0   4  -3 4393.05 267.165  10
   0  -4   2 9003.76 345.249   4
   0  -4   2 9835.19 375.008   3
   0   4  -2 10120.9 435.282  10
   0  -4   2 9080.33 335.754   6
   0   4  -2 10013.2 427.594   9
   0   4  -2 9460.52 387.744   3
   0  -4   1 4188.36 194.771   6
   0  -4   1 4603.10 232.402   5
   0  -4   1 4039.26 220.581   3
   0   4  -1 4253.70 256.273  10
   0  -4   1 3668.88 192.332   4
   0  -4   1 3983.84 231.066   2
   0  -4   1 3248.60 222.466   9
   0  -4   0 273.227 63.8050   9
   0  -4   0 454.140 62.9178   6
   0  -4   0 308.219 67.2317   2
   0  -4   0 509.461 78.4400   3
   0  -4   0 464.182 71.1981   5
   0  -4  -1 18985.2 604.414   4
   0   4   1 19828.3 694.938  10
   0  -4  -1 19257.9 676.237   3
   0   4   1 20140.5 611.182   6
   0  -4  -1 19651.4 707.505   2
   0  -4  -2 6419.62 269.850   4
   0  -4  -2 6824.04 345.824   3
   0   4   2 5676.34 308.014   2
   0   4   2 6371.60 283.600   6
   0  -4  -2 6375.80 277.501   5
   0  -4  -2 7427.73 380.149   2
   0  -4  -3 559.305 71.9539   4
   0   4   3 546.229 92.6584   2
   0   4   3 570.786 82.5000   6
   0  -4  -3 508.296 104.345   2
   0  -4  -3 564.220 72.8183   5
   0  -4  -3 673.076 92.9463   8
   0   4   4 3276.61 216.634   6
   0  -4  -4 3575.16 289.211   2
   0  -4  -4 3583.26 183.719   5
   0  -4  -4 3350.01 207.949   8
   0  -4  -5 2701.15 263.645   2
   0  -4  -5 2520.82 152.422   5
   0  -4  -5 2564.43 178.495   8
   0  -4  -6 2241.69 237.600   7
   0  -4  -6 2159.59 162.098   8
   0  -4  -6 2119.51 245.306   2
   0  -4  -7 12546.1 638.378   7
   0  -4  -7 12177.5 658.665   2
   0  -4  -8 54.9286 63.7336   2
   0  -4  -8 50.5635 64.2683   7
   0  -4  -9 116.459 79.9629   2
   0  -4  -9 86.0640 84.2274   7
   0   5 -11 17.3449 40.2451   3
   0   5 -10 3623.38 278.813   3
   0   5  -9 2065.69 201.618   3
   0  -5   8 3447.36 235.596   8
   0   5  -8 3563.38 255.094   3
   0   5  -7 793.722 115.934   3
   0  -5   7 950.159 103.522   5
   0  -5   7 936.601 120.048   8
   0  -5   6 218.388 57.4689   3
   0   5  -6 210.820 75.9821   9
   0  -5   6 348.889 63.9150   5
   0  -5   6 171.999 54.3712   8
   0   5  -6 300.434 68.9571   3
   0  -5   6 217.032 58.7729   1
   0  -5   5 501.077 88.5493   8
   0  -5   5 427.450 79.2294   3
   0  -5   5 424.695 76.4545   1
   0   5  -5 288.928 67.7817   3
   0   5  -5 374.919 101.412   9
   0  -5   5 345.835 62.0634   4
   0  -5   5 262.272 60.0636   5
   0  -5   4 12627.2 456.837   4
   0  -5   4 13506.2 494.931   3
   0  -5   4 12504.4 468.707   5
   0  -5   4 12807.9 522.734   8
   0  -5   4 12364.6 482.528   1
   0   5  -4 12533.0 506.475   3
   0   5  -4 12348.8 570.119   9
   0  -5   3 1080.12 106.963   6
   0  -5   3 1484.13 136.735   3
   0  -5   3 1045.98 115.465   5
   0   5  -3 1343.11 140.899   3
   0  -5   3 1203.14 114.362   4
   0   5  -3 1356.48 161.458   9
   0  -5   2 8845.31 378.744   3
   0  -5   2 8301.14 333.437   6
   0   5  -2 8581.13 402.264   3
   0  -5   2 8115.84 339.428   4
   0  -5   1 7630.82 351.514   3
   0  -5   1 7061.82 304.173   6
   0  -5   1 6980.41 361.609   2
   0  -5   1 7685.75 337.895   5
   0  -5   1 6859.04 369.258   9
   0  -5   0 2723.40 220.103   9
   0  -5   0 2879.39 184.048   6
   0  -5   0 2766.93 186.919   5
   0  -5   0 2455.05 197.635   3
   0  -5   0 2661.15 170.207   4
   0  -5   0 2845.18 225.029   2
   0  -5  -1 6603.52 346.394   3
   0  -5  -1 5594.25 269.271   4
   0   5   1 5973.66 276.850   6
   0  -5  -1 5935.89 284.586   5
   0  -5  -1 6753.91 376.242   2
   0  -5  -1 5822.33 334.630   9
   0  -5  -2 1240.93 118.201   5
   0   5   2 1061.71 117.719   6
   0  -5  -2 1223.86 137.138   8
   0  -5  -2 1222.88 164.937   2
   0  -5  -2 1408.90 123.036   4
   0  -5  -3 187.742 57.1827   8
   0  -5  -3 176.133 73.2747   2
   0   5   3 133.562 51.2101   6
   0  -5  -3 88.7423 34.6395   5
   0  -5  -4 4277.12 225.380   5
   0  -5  -4 4034.54 255.431   8
   0  -5  -4 4251.33 341.898   2
   0  -5  -5 4536.13 272.937   8
   0  -5  -5 4874.70 245.692   5
   0  -5  -6 2462.12 189.242   8
   0  -5  -6 2170.03 245.124   7
   0  -5  -6 1900.29 250.126   2
   0  -5  -7 1483.95 216.694   7
   0  -5  -7 1631.68 238.120   2
   0  -5  -8 91.5282 77.5515   2
   0  -5  -8 26.8684 55.7695   7
   0   6 -10 240.889 73.8270   3
   0   6  -9 98.6707 45.1805   3
   0   6  -9 30.2818 62.8661   9
   0   6  -8 819.356 171.265   9
   0   6  -8 910.126 132.860   3
   0   6  -7 907.379 130.913   3
   0   6  -7 765.100 157.034   9
   0   6  -6 1568.03 208.080   9
   0   6  -6 1389.55 160.817   3
   0   6  -5 11668.6 513.367   3
   0   6  -5 11355.5 582.407   9
   0   6  -4 4416.97 326.164   9
   0   6  -4 4296.36 288.128   3
   0  -6   4 4669.74 252.342   6
   0   6  -3 227.560 72.3283   3
   0  -6   3 224.741 56.0658   6
   0  -6   2 1734.69 181.230   2
   0  -6   2 1551.48 140.617   6
   0  -6   1 2614.31 183.951   6
   0  -6   1 2223.92 213.592   2
   0  -6   1 1983.10 205.679   9
   0  -6   0 5539.94 355.828   9
   0  -6   0 5988.79 307.079   6
   0  -6   0 5713.13 360.969   2
   0  -6  -1 3953.40 310.038   2
   0  -6  -2 881.008 153.678   2
   0   6   2 849.059 108.991   6
   0  -6  -3 568.698 127.803   2
   0  -6  -4 445.656 120.946   2
   0  -6  -5 404.297 119.029   2
   0  -6  -6 1485.60 227.542   2
   0  -6  -6 1872.71 235.452   7
   0  -6  -7 467.360 137.538   2
   0  -6  -7 408.951 124.809   7
   0   7  -9 272.520 82.3814   3
   0   7  -9 214.391 110.244   9
   0   7  -8 1331.51 174.060   3
   0   7  -8 1013.83 193.626   9
   0   7  -7 2120.48 263.380   9
   0   7  -7 2086.46 216.051   3
   0   7  -6 1236.72 196.876   9
   0   7  -6 1448.45 177.241   3
   0   7  -5 480.567 116.020   9
   0  -7   5 413.652 79.7383   6
   0   7  -5 436.996 99.8629   3
   0  -7   4 71.9142 49.3609   2
   0   7  -4 17.8315 41.3782   3
   0  -7   4 21.8148 29.9521   6
   0  -7   3 751.977 105.263   6
   0  -7   3 1074.95 157.896   2
   0  -7   2 1462.12 148.751   6
   0  -7   2 1390.02 181.154   2
   0  -7   1 424.568 108.227   2
   0  -7   1 378.050 78.0744   6
   0  -7   0 686.246 133.977   2
   0  -7  -1-22.3802 32.8450   2
   0  -7  -2 1183.71 187.943   2
   0  -7  -3 696.794 154.688   2
   0  -7  -4 807.539 171.976   2
   0  -7  -5 59.8595 62.1108   2
   0  -7  -5-21.8660 64.1724   7
   0   8  -8 57.5122 78.9600   9
   0   8  -8 79.9587 68.8113   3
   0   8  -7 141.001 66.1718   3
   0   8  -7 132.833 82.7600   9
   0   8  -6 2275.47 244.788   3
   0  -8   6 1831.81 178.238   6
   0   8  -5 634.981 128.512   3
   0  -8   5 726.551 107.327   6
   0  -8   5 658.715 135.055   2
   0  -8   4 2136.44 186.609   6
   0  -8   4 1975.98 231.495   2
   0  -8   3 110.236 50.8994   6
   0  -8   3 104.913 61.6316   2
   0  -8   2 357.411 78.7297   6
   0  -8   2 282.053 95.8178   2
   0  -8   1 22.8890 47.5026   2
   0  -8   0 1373.70 204.152   2
   0  -8  -1 1153.29 191.815   2
   0  -8  -2 1790.55 245.749   2
   0  -8  -3 144.280 84.7539   2
   0  -9   3 5385.69 420.707   2
   0  -9   2 176.378 86.8093   2
   1  -9   1 707.416 129.523   6
   1  -9   1 713.511 144.609   2
   1  -9   2 1165.01 160.586   6
   1  -9   2 965.196 159.978   2
   1  -9   3 228.156 81.4501   6
   1  -9   3 515.976 114.900   2
   1  -8  -3 276.468 97.7915   2
   1  -8  -2 581.869 137.290   2
   1  -8  -1 432.173 112.561   2
   1  -8   0-16.8501 34.9684   6
   1  -8   0 40.4410 46.9155   2
   1  -8   1 31.6947 36.7726   6
   1  -8   1 18.8629 27.6849   2
   1  -8   2 75.5235 41.5093   6
   1  -8   2 89.1716 52.3743   2
   1  -8   3 948.097 145.428   2
   1  -8   3 914.577 134.327   6
   1  -8   4 2029.71 207.538   2
   1  -8   4 1838.06 190.178   6
   1  -8   5 1280.11 161.484   6
   1  -8   5 1268.35 166.060   2
  -1   8  -6-28.1876 50.6621   9
   1  -8   6 17.3299 40.2127   2
   1  -8   6-33.2066 42.2036   6
  -1   8  -7-30.1016 54.0985   9
  -1   8  -7 35.6142 41.3156   3
   1  -7  -6 748.172 172.412   2
   1  -7  -5 1015.93 187.600   2
   1  -7  -4 1108.43 187.864   2
   1  -7  -3 3587.69 321.740   2
   1  -7  -2 1630.39 203.345   2
   1  -7  -1 605.817 123.641   2
   1  -7  -1 710.922 121.442   6
   1  -7   0 14.7176 37.4157   6
   1  -7   0 69.5044 47.7091   2
   1  -7   1 3309.96 263.181   2
   1  -7   1 3287.82 243.660   6
   1  -7   2 1279.24 150.670   6
   1  -7   2 1599.74 172.284   2
   1  -7   3 2149.50 194.340   6
   1  -7   3 2257.77 205.171   2
   1  -7   4 1219.87 149.175   6
   1  -7   4 1426.01 162.739   2
   1  -7   5 564.856 106.492   6
  -1   7  -5 564.601 109.893   3
  -1   7  -5 474.753 124.981   9
  -1   7  -6-26.9153 55.8566   9
  -1   7  -6-15.4317 22.6479   3
  -1   7  -7 6342.48 492.643   9
  -1   7  -7 6419.31 369.346   3
  -1   7  -8 218.800 102.903   9
  -1   7  -8 479.837 96.2761   3
  -1   7  -9 67.1272 69.6792   9
  -1   7  -9 91.1515 47.3302   3
   1  -6  -7 2321.18 284.167   2
   1  -6  -6 236.275 94.5241   2
   1  -6  -5 2120.50 253.671   2
   1  -6  -4 548.034 125.242   2
   1  -6  -3 4270.00 329.923   2
   1  -6  -2 4569.17 325.619   2
   1  -6  -1 1049.45 136.724   6
   1  -6  -1 1227.57 155.849   2
   1  -6   0 10328.6 484.329   2
   1  -6   0 11278.2 473.427   6
   1  -6   1 3850.21 261.418   2
   1  -6   1 4577.34 269.788   6
   1  -6   2-11.7297 62.0639   6
   1  -6   2 83.7740 37.2613   2
   1  -6   2 33.5356 30.6975   3
   1  -6   3 1175.54 127.515   3
   1  -6   3 1358.14 142.031   6
   1  -6   3 987.439 124.125   2
  -1   6  -4 1728.67 169.034   3
   1  -6   4 1571.22 147.253   3
  -1   6  -4 1442.40 199.525   9
  -1   6  -5 563.942 96.7482   3
   1  -6   5 483.581 83.2219   3
  -1   6  -5 699.690 143.740   9
  -1   6  -6 19026.5 684.724   3
  -1   6  -6 19476.5 880.565   9
  -1   6  -7 27.4766 49.3814   9
  -1   6  -7-12.7802 26.5228   3
  -1   6  -8 119.590 76.0382   9
  -1   6  -8 117.963 47.1931   3
  -1   6  -9 294.364 122.613   9
  -1   6  -9 350.745 77.0668   3
  -1   6 -10 321.395 76.9495   3
  -1   6 -10 141.620 97.3746   9
   1  -5  -9 1629.16 246.704   7
   1  -5  -9 1839.37 260.703   2
   1  -5  -8 528.792 142.306   2
   1  -5  -8 838.802 168.367   7
   1  -5  -7 207.861 93.5179   2
   1  -5  -6 1671.44 223.191   2
   1  -5  -6 1638.13 139.426   4
   1  -5  -5 5876.00 278.147   4
   1  -5  -5 4867.05 370.671   2
   1  -5  -4 707.414 104.944  10
   1  -5  -4 878.152 144.188   2
   1  -5  -4 910.839 118.955   8
   1  -5  -4 898.161 101.311   4
  -1   5   3 533.798 95.0412   2
   1  -5  -3 661.152 123.793   2
   1  -5  -3 658.684 99.9713  10
   1  -5  -3 472.692 72.2929   4
   1  -5  -3 524.026 89.1721   8
   1  -5  -2 404.065 81.1739   6
   1  -5  -2 387.308 78.4000  10
   1  -5  -2 342.784 61.2670   4
   1  -5  -2 328.372 80.8844   2
   1  -5  -2 274.318 67.1378   8
  -1   5   2 300.209 71.3438   2
  -1   5   2 440.360 78.8704   6
   1  -5  -1 2884.96 206.728   6
   1  -5  -1 2690.66 214.182   2
   1  -5  -1 2762.76 207.305  10
   1  -5  -1 2942.29 216.446   3
   1  -5  -1 2587.12 200.987   8
   1  -5  -1 2671.16 235.894   9
   1  -5  -1 2625.14 173.348   4
   1  -5   0 10744.1 456.487   2
   1  -5   0 11498.6 528.734   9
   1  -5   0 10488.6 458.295  10
   1  -5   0 12110.3 460.716   6
   1  -5   0 11465.4 458.635   3
   1  -5   1 4336.19 248.536   2
   1  -5   1 4484.86 235.454   4
   1  -5   1 4575.52 274.458  10
   1  -5   1 4577.84 242.432   5
   1  -5   1 4630.73 255.902   6
   1  -5   1 4718.65 252.129   3
   1  -5   1 5035.13 322.376   9
   1  -5   1 4466.65 272.993   8
   1  -5   2 587.965 81.6858   3
   1  -5   2 846.833 106.363   6
   1  -5   2 763.643 92.5912   4
   1  -5   2 904.528 104.446   2
   1  -5   2 970.747 124.519   8
  -1   5  -3 683.835 123.185   9
   1  -5   3 475.543 88.6882  10
   1  -5   3 736.840 104.534   1
   1  -5   3 498.983 92.5154   8
   1  -5   3 535.786 77.9701   3
  -1   5  -3 612.555 90.9073   3
   1  -5   3 596.863 81.4057   4
  -1   5  -4 371.614 97.5514   9
   1  -5   4 389.213 78.4430   8
   1  -5   4 188.669 47.0759   3
   1  -5   4 461.568 82.0342   1
   1  -5   4 232.611 61.2788  10
  -1   5  -4 308.216 65.1790   3
   1  -5   4 271.347 57.1021   4
   1  -5   5 2670.15 209.228   8
  -1   5  -5 2736.95 189.457   3
   1  -5   5 2758.90 211.764  10
  -1   5  -5 2479.69 257.473   9
   1  -5   5 2459.42 173.121   4
   1  -5   5 2722.88 185.826   3
   1  -5   6 992.175 127.644  10
   1  -5   6 1261.38 124.600   3
  -1   5  -6 1060.79 176.744   9
   1  -5   6 1260.97 142.874   8
  -1   5  -6 1066.32 118.792   3
   1  -5   6 1246.53 120.958   4
   1  -5   7 1667.97 149.780   3
   1  -5   7 1832.63 168.285   2
  -1   5  -7 1750.87 156.264   3
  -1   5  -7 1836.98 248.674   9
   1  -5   7 1968.14 154.923   4
  -1   5  -8 1459.30 148.400   3
   1  -5   8 1416.44 142.494   3
   1  -5   8 1681.46 140.180   4
  -1   5  -9 1238.68 140.086   3
  -1   5 -10 13.1279 23.5954   3
  -1   5 -11 153.603 59.8479   3
   1  -4 -10 29.3614 52.7757   2
   1  -4 -10 60.5176 83.0730   7
   1  -4  -9 27.0481 39.6904   2
   1  -4  -9-27.2544 56.5587   7
   1  -4  -8 316.215 104.427   7
   1  -4  -8 448.595 121.603   2
   1  -4  -7 1193.84 183.639   2
   1  -4  -7 1223.62 106.767   4
   1  -4  -6 21191.4 634.096   4
   1  -4  -6 18953.1 825.436   2
   1  -4  -5 2226.67 227.659   2
   1  -4  -5 2450.04 179.530  10
   1  -4  -5 2592.38 157.658   4
  -1   4   4 161.222 49.9666   6
   1  -4  -4 119.541 42.7255   8
   1  -4  -4 152.831 46.5859  10
  -1   4   4 164.246 57.2229   2
   1  -4  -4 97.5559 58.5205   2
   1  -4  -4 108.831 32.4839   4
   1  -4  -3 157.072 45.7058   8
  -1   4   3 127.405 42.0924   6
   1  -4  -3 155.217 56.8273   2
  -1   4   3 177.760 52.9580   2
   1  -4  -3 184.880 50.6193  10
   1  -4  -3 163.920 38.9941   4
   1  -4  -2 36.3868 28.1801   2
   1  -4  -2 88.5689 35.4033   8
  -1   4   2 116.699 39.5457   6
  -1   4   2 38.1098 26.1972   2
   1  -4  -2 118.488 42.2687  10
   1  -4  -2 75.5364 29.4153   4
   1  -4  -2 42.5006 27.0456   6
   1  -4  -1 8085.77 362.996   3
   1  -4  -1 7847.86 342.127   6
   1  -4  -1 7737.15 355.324   2
   1  -4  -1 8648.33 407.966   9
   1  -4  -1 7973.40 353.086  10
   1  -4  -1 8028.40 354.205   8
  -1   4   1 7798.99 329.307   6
  -1   4   1 8832.00 353.427   5
   1  -4  -1 7627.59 306.934   4
  -1   4   1 7632.10 327.932   2
   1  -4   0 13500.2 479.874   3
   1  -4   0 12744.8 468.750   6
   1  -4   0 13986.5 483.095   2
   1  -4   0 13351.4 542.459   9
   1  -4   0 12841.3 492.562  10
   1  -4   1 2839.39 195.953   8
   1  -4   1 2786.96 168.555   4
   1  -4   1 3148.40 187.574   6
   1  -4   1 3058.06 229.542   9
  -1   4  -1 3163.76 196.228   5
   1  -4   1 3011.32 201.857  10
   1  -4   1 3254.26 182.150   3
   1  -4   1 3212.72 179.348   2
  -1   4  -2 1440.66 128.887   5
   1  -4   2 1574.12 141.166   8
   1  -4   2 1465.23 114.202   3
   1  -4   2 1389.44 113.590   4
   1  -4   3 1252.63 106.378   3
  -1   4  -3 1505.21 121.148   3
   1  -4   3 1281.01 125.201   1
   1  -4   3 1321.96 131.602  10
   1  -4   3 1226.60 127.371   8
   1  -4   3 1240.54 108.193   4
   1  -4   4 7.29613 15.1411   3
   1  -4   4-10.2775 21.3280   8
   1  -4   4-10.2582 21.2880  10
   1  -4   4-9.87878 20.5006   1
  -1   4  -4 7.72043 11.3290   3
   1  -4   4 14.3229 19.6600   4
  -1   4  -5 2440.19 161.961   3
   1  -4   5 2699.00 189.918   8
   1  -4   5 2613.85 187.057  10
   1  -4   5 2673.26 167.136   3
   1  -4   5 2640.33 160.689   4
   1  -4   6 326.100 58.4830   3
  -1   4  -6 300.345 56.8187   3
   1  -4   6 339.918 55.6604   4
  -1   4  -6 344.309 76.3855   1
   1  -4   6 311.421 64.6984  10
   1  -4   6 322.547 66.4629   2
   1  -4   7 980.916 105.418   3
   1  -4   7 859.800 110.744   2
   1  -4   7 768.678 100.117  10
  -1   4  -7 790.560 120.854   1
  -1   4  -7 937.063 107.365   3
   1  -4   7 828.015 89.3128   4
   1  -4   8 88.3150 39.3047   2
  -1   4  -8 58.6159 45.6428   1
  -1   4  -8 94.8252 37.9040   3
   1  -4   8 48.7465 26.1007   4
  -1   4  -9 1102.42 150.821   1
  -1   4  -9 986.963 122.284   3
  -1   4 -10 367.190 80.6207   3
  -1   4 -10 640.788 116.549   1
  -1   4 -11 604.459 105.476   3
  -1   4 -11 448.336 109.205   1
   1  -3 -10 489.340 140.467   7
   1  -3 -10 404.391 119.126   2
   1  -3  -9 178.641 83.8511   7
   1  -3  -9 196.598 88.4395   2
   1  -3  -8 540.971 126.432   7
   1  -3  -8 420.946 108.388   2
   1  -3  -7 4494.58 342.776   2
   1  -3  -7 4882.69 203.990   4
   1  -3  -6 468.529 68.8417  10
   1  -3  -6 415.526 96.0873   2
   1  -3  -6 392.280 52.6928   4
  -1   3   5 3793.47 258.947   2
   1  -3  -5 3648.11 173.309   4
   1  -3  -5 3895.10 203.273  10
   1  -3  -5 4175.46 287.937   2
  -1   3   5 3579.10 229.035   6
  -1   3   4 5978.43 291.641   6
   1  -3  -4 5821.91 264.514  10
   1  -3  -4 6119.68 336.256   2
   1  -3  -4 5922.57 233.464   4
  -1   3   4 5437.59 299.510   2
  -1   3   3 3722.49 224.017   2
  -1   3   3 3792.55 215.589   6
   1  -3  -3 3960.51 210.514  10
  -1   3   3 4300.81 206.087   5
   1  -3  -3 4139.55 216.191   8
   1  -3  -3 4389.13 255.330   2
   1  -3  -2 62.0652 29.0438   8
   1  -3  -2 34.4476 28.2773   6
   1  -3  -2 9.39297 23.8969   2
  -1   3   2 37.2072 25.6307   6
  -1   3   2 73.4104 29.5201   5
   1  -3  -2 71.4800 31.9346  10
  -1   3   2 55.4467 29.6525   2
   1  -3  -1 715.034 81.9325   6
  -1   3   1 724.726 79.6096   6
   1  -3  -1 725.528 82.8100   2
  -1   3   1 689.541 73.5176   2
   1  -3   0 3602.01 175.597   2
   1  -3   0 3061.13 173.421   3
   1  -3   0 3448.94 181.718   6
   1  -3   0 3300.34 213.191   9
  -1   3   0 3547.64 180.980   5
   1  -3   1 10194.5 356.965   3
   1  -3   1 10754.2 402.450   8
  -1   3  -1 11872.6 393.071   5
   1  -3   1 11597.4 451.622   9
   1  -3   1 10841.0 350.376   2
   1  -3   2 12661.7 400.496   3
  -1   3  -2 11729.2 499.570   9
   1  -3   2 13093.4 456.463   8
  -1   3  -2 12733.8 413.247   3
   1  -3   3 11186.9 409.625   8
  -1   3  -3 10411.4 358.160   3
   1  -3   3 10309.5 355.765   3
   1  -3   3 11039.7 411.090  10
  -1   3  -3 10642.6 479.121   9
   1  -3   4 229.213 41.5047   3
   1  -3   4 365.302 52.8638   4
   1  -3   4 364.858 63.2745  10
  -1   3  -4 281.865 45.3743   3
  -1   3  -4 186.645 51.6294   1
   1  -3   4 241.904 47.2811   2
  -1   3  -4 289.394 52.4334   5
  -1   3  -5 123.716 44.2899   1
   1  -3   5 160.195 43.3725  10
   1  -3   5 141.940 34.7176   3
  -1   3  -5 223.295 44.5868   5
  -1   3  -5 174.930 38.8275   3
   1  -3   5 192.315 44.6234   2
   1  -3   5 200.270 38.9304   4
  -1   3  -6 273.154 51.9926   3
   1  -3   6 254.246 49.7801   3
  -1   3  -6 253.623 63.5952   1
   1  -3   6 284.427 54.4474  10
   1  -3   6 216.173 52.8776   2
   1  -3   6 288.320 45.5747   4
   1  -3   7 368.430 60.1451  10
  -1   3  -7 384.883 67.3562   3
   1  -3   7 274.739 64.3665   2
  -1   3  -7 191.555 65.3105   1
   1  -3   7 308.415 48.5029   4
  -1   3  -8 7759.07 352.930   3
  -1   3  -8 7390.89 395.965   1
   1  -3   8 6954.58 373.539   2
   1  -3   8 8016.93 278.674   4
  -1   3  -9 2785.33 207.373   3
  -1   3  -9 2655.80 234.304   1
  -1   3 -10 690.160 106.510   3
  -1   3 -10 536.448 110.953   1
  -1   3 -11 371.656 86.8715   3
  -1   3 -11 324.617 93.9201   1
   1  -2 -11 154.438 106.331   7
   1  -2 -11 104.459 65.0913   3
   1  -2 -10 2198.43 281.831   7
   1  -2 -10 2480.35 275.431   2
   1  -2  -9 1142.06 178.936   2
   1  -2  -9 1126.51 186.338   7
   1  -2  -8 398.590 104.930   7
   1  -2  -8 517.969 113.716   2
   1  -2  -7 4063.03 304.044   2
   1  -2  -7 4121.19 314.349   7
   1  -2  -7 4398.16 163.681   4
   1  -2  -6 3763.41 169.460  10
   1  -2  -6 3458.53 144.750   4
  -1   2   5 5977.68 219.328   5
   1  -2  -5 5563.76 230.496  10
   1  -2  -5 5493.82 319.387   2
  -1   2   4 9744.44 415.929   2
   1  -2  -4 9772.15 432.511   2
  -1   2   3 9062.94 327.276   8
  -1   2   3 8849.27 354.552   2
  -1   2   3 9190.86 295.548   5
   1  -2  -3 9008.70 371.645   2
  -1   2   2 11529.0 388.520   2
  -1   2   2 11092.0 380.983   8
  -1   2   2 11151.4 348.150   5
   1  -2  -2 11745.7 397.387   6
   1  -2  -2 10840.0 392.865   2
   1  -2  -1 14636.6 446.430   2
  -1   2   1 15223.0 441.165   2
  -1   2   1 14869.4 467.491   8
   1  -2  -1 13917.8 452.086   6
   1  -2   0 2741.32 164.482   9
  -1   2   0 2500.55 144.622   8
   1  -2   0 2548.19 137.065   6
   1  -2   0 2790.59 118.746   2
  -1   2   0 2474.08 126.401   5
  -1   2   0 2693.12 112.195   2
   1  -2   1 3453.56 196.086   9
   1  -2   1 3095.61 127.172   3
  -1   2  -1 3256.39 189.279   9
  -1   2  -1 3166.49 145.504   5
   1  -2   1 3343.22 160.257   1
  -1   2  -2 22155.4 717.541   9
  -1   2  -2 22409.3 586.513   3
  -1   2  -2 22361.6 611.938   5
   1  -2   2 22155.0 583.721   3
   1  -2   2 22316.7 644.897   1
  -1   2  -2 21238.5 641.461   8
  -1   2  -2 22125.7 648.446   1
  -1   2  -3 15983.0 511.620   1
  -1   2  -3 15467.6 489.081   8
  -1   2  -3 15724.1 441.269   3
  -1   2  -3 15667.7 455.857   5
   1  -2   3 15551.1 440.073   3
   1  -2   3 15474.9 457.427   2
  -1   2  -4 16478.8 499.525   3
  -1   2  -4 16753.2 567.142   1
  -1   2  -4 17633.0 497.772   5
  -1   2  -4 17609.5 532.029   8
   1  -2   4 17238.7 530.891   2
   1  -2   4 17453.6 497.580   3
   1  -2   5 5103.75 252.980   2
  -1   2  -5 4868.32 265.788   1
  -1   2  -5 5924.13 224.763   5
   1  -2   5 5367.16 226.326  10
  -1   2  -5 5215.86 227.544   3
   1  -2   6 294.479 77.3462   7
  -1   2  -6 376.023 60.3920   3
   1  -2   6 323.121 65.8466   2
   1  -2   6 299.775 39.5770   4
   1  -2   6 306.773 47.6314  10
  -1   2  -7 3046.41 192.204   3
   1  -2   7 3041.86 147.997  10
   1  -2   7 2801.90 210.650   2
   1  -2   7 2854.10 127.989   4
   1  -2   8 2229.01 204.164   2
  -1   2  -8 2805.94 195.154   3
  -1   2  -9 851.990 117.174   3
  -1   2 -10 1447.77 162.407   3
  -1   2 -11 819.436 145.941   1
  -1   2 -11 859.640 131.469   3
   1  -1 -12-21.4915 38.6276   3
   1  -1 -11 3366.32 294.494   3
   1  -1 -10 2617.37 247.163   3
   1  -1  -9 3615.49 276.134   3
   1  -1  -8 2723.05 250.339   2
   1  -1  -7 478.744 96.8450   2
   1  -1  -7 289.643 32.3656  10
   1  -1  -7 328.498 28.1988   4
   1  -1  -7 401.030 96.8283   7
  -1   1   6 423.672 39.2313   5
   1  -1  -6 432.328 88.5164   7
  -1   1   6 352.896 77.2849   2
   1  -1  -6 328.332 75.6928   2
  -1   1   5 1018.36 70.6236   8
   1  -1  -5 1054.28 120.745   2
  -1   1   5 1035.98 60.1090   5
  -1   1   4 69097.3 1704.62   8
   1  -1  -4 68602.6 1822.12   2
  -1   1   3 26120.7 754.039   6
   1  -1  -3 27515.1 781.511   2
   1  -1  -2 20597.6 581.305   6
   1  -1  -2 19988.3 578.629   2
  -1   1   2 19585.6 568.627   6
   1  -1  -1 1413.00 85.0948   6
  -1   1   1 1499.09 78.9978   2
  -1   1   1 1251.49 80.7279   6
   1  -1  -1 1272.17 73.6949   2
  -1   1   0 18.8942 18.3404   9
   1  -1   0 6.33280 13.9415   1
  -1   1  -1 1802.19 101.964   1
  -1   1  -1 1819.42 119.746   9
  -1   1  -2 127162. 3017.88   3
   1  -1   2 127514. 3053.18   2
  -1   1  -2 128028. 3050.30   2
  -1   1  -3 600.139 60.8281   2
   1  -1   3 604.733 63.3762   2
  -1   1  -3 569.775 47.9513   3
  -1   1  -4 7713.45 264.786   3
   1  -1   4 7536.88 302.381   2
  -1   1  -4 7518.83 255.664   8
  -1   1  -4 7240.57 295.787   2
   1  -1   5 5838.99 280.623   2
  -1   1  -5 5801.57 242.024   3
  -1   1  -5 5838.77 192.509   5
  -1   1  -5 5533.52 206.630   8
  -1   1  -5 6272.69 287.371   2
   1  -1   5 6525.46 328.226   7
  -1   1  -6 1420.61 118.170   3
  -1   1  -6 1723.87 85.8892   5
  -1   1  -6 1460.63 142.405   2
   1  -1   6 1410.30 80.2375  10
   1  -1   6 1381.15 138.835   2
   1  -1   6 1426.98 158.816   7
   1  -1   6 1372.60 68.0845   4
   1  -1   7 5313.91 312.739   2
  -1   1  -7 5433.88 269.296   3
  -1   1  -7 5569.17 315.882   2
  -1   1  -8 2616.88 193.314   3
  -1   1  -8 2825.04 235.056   2
  -1   1  -9 17.4982 31.4561   2
  -1   1  -9 50.0648 36.7399   3
  -1   1 -10 1278.07 152.501   3
  -1   1 -11 1089.06 152.244   3
   1   0 -12 494.525 113.723   3
   1   0 -11 357.381 95.9778   3
   1   0 -10 2964.44 307.535   7
   1   0 -10 2413.02 228.498   3
   1   0  -9 562.602 106.652   3
   1   0  -8 2623.23 212.755   3
  -1   0   7 918.642 127.519   2
   1   0  -7 792.513 41.4392   4
   1   0  -7 751.429 105.745   3
  -1   0   6 122.331 45.8966   2
   1   0  -6 190.457 59.0203   2
   1   0  -5 18840.8 646.067   2
  -1   0   5 18506.9 632.967   2
   1   0  -4 6.95121 16.1320   3
  -1   0   4 64.2919 30.0679   2
   1   0  -3 705.335 68.4235   3
   1   0  -2 17109.9 487.501   3
  -1   0   2 17260.7 476.511   6
  -1   0   1 11038.2 306.684   6
   1   0  -1 11337.5 317.390   3
  -1   0   1 10988.4 285.072   1
  -1   0   0 7817.86 228.751   9
   1   0   0 7578.34 214.609   3
  -1   0  -1 59169.1 1490.62   2
  -1   0  -1 60713.4 1456.61   3
   1   0   1 61700.3 1487.29   2
   1   0   2 68243.5 1702.76   2
  -1   0  -2 68182.2 1708.71   2
  -1   0  -3 34.0862 21.2351   2
   1   0   3 32.1964 22.1734   2
   1   0   4 5854.22 273.499   2
  -1   0  -4 6303.98 289.505   2
  -1   0  -5 8699.29 382.573   2
   1   0   5 8466.13 372.695   2
   1   0   6 6126.06 322.268   2
  -1   0  -6 6110.38 326.550   2
  -1   0  -6 5729.59 177.669   8
  -1   0  -7 2900.41 233.553   2
   1   0   7 2593.75 218.269   2
  -1   0  -8 1986.38 202.110   2
  -1   0  -8 1662.63 161.859   3
  -1   0  -9 643.547 106.889   3
  -1   0  -9 559.239 117.530   2
  -1   0 -10 302.826 80.5315   3
  -1   0 -10 451.328 114.006   2
  -1   0 -11 783.554 154.705   2
  -1   0 -11 639.876 115.707   3
   1   1 -12-20.0977 41.7097   3
   1   1 -11 459.776 106.791   3
   1   1 -10 2770.86 241.237   3
   1   1  -9 14.9792 15.5465   3
   1   1  -8 1717.86 169.891   3
   1   1  -8 1650.45 194.531   7
   1   1  -7 1779.27 160.936   3
   1   1  -7 1465.68 171.036   7
   1   1  -7 1539.03 95.9047  10
  -1  -1   7 1662.73 166.754   2
   1   1  -7 1846.27 89.1507   4
   1   1  -6 808.430 110.127   7
   1   1  -6 837.560 60.6062   4
  -1  -1   6 624.112 95.2353   2
  -1  -1   5 1350.59 126.770   2
   1   1  -5 1144.25 117.817   7
   1   1  -4 1480.04 115.741   7
  -1  -1   4 1664.70 118.267   3
   1   1  -3 356.762 46.8966   7
  -1  -1   3 337.876 48.9969   3
   1   1  -3 267.695 44.7056   3
   1   1  -2 9900.93 318.342   3
   1   1  -2 9125.11 273.623   7
  -1  -1   2 9513.14 311.735   3
   1   1  -1 10740.1 331.166   3
   1   1   0 1776.46 73.3683   7
   1   1   0 1735.54 94.4662   3
   1   1   1-5.35470 17.5699   2
   1   1   1 3.58909 13.4273   7
  -1  -1  -1 8.32904 14.9689   3
  -1  -1  -2 519.974 66.0848   7
   1   1   2 486.264 60.8661   7
   1   1   2 499.217 65.3577   2
  -1  -1  -3 1215.70 116.952   7
   1   1   3 1374.34 114.579   7
   1   1   3 1352.37 119.017   2
  -1  -1  -4 2207.58 176.304   2
  -1  -1  -4 2268.79 180.647   7
   1   1   4 1856.85 157.902   2
   1   1   5 197.125 55.2534   2
  -1  -1  -5 199.767 60.3414   2
   1   1   5 137.711 24.6805   4
   1   1   6 1273.22 74.4684  10
   1   1   6 1166.00 146.328   2
  -1  -1  -7 995.804 147.991   2
  -1  -1  -8 1023.15 156.992   2
  -1  -1  -9 622.642 132.600   2
  -1  -1 -10 81.7874 53.7446   3
  -1  -1 -10 212.992 85.1093   2
  -1  -1 -11 18.0967 32.5270   3
  -1  -1 -11 25.9450 38.0750   2
   1   2 -12 908.365 156.779   3
   1   2 -11 3511.83 290.131   3
   1   2 -11 3435.11 235.108   1
   1   2 -10 4424.55 259.524   1
   1   2 -10 5465.35 344.603   3
  -1  -2   9 1763.53 87.4905   5
  -1  -2   9 1898.33 98.5885   8
   1   2  -9 1779.44 147.191   1
   1   2  -9 1888.33 192.399   3
   1   2  -8 3938.79 269.380   3
   1   2  -8 4237.74 202.158  10
   1   2  -8 3829.59 212.651   1
   1   2  -8 4073.32 173.905   4
   1   2  -7 6276.23 262.301  10
  -1  -2   7 5505.26 324.011   2
   1   2  -7 6043.73 323.882   3
   1   2  -7 5906.00 257.327   1
   1   2  -7 6516.81 236.592   4
   1   2  -6 11775.0 394.498   1
  -1  -2   6 11765.3 454.589   3
   1   2  -6 12647.9 487.583   3
  -1  -2   6 11628.2 487.263   2
   1   2  -6 12901.6 397.222   4
   1   2  -6 13004.6 430.301  10
  -1  -2   5 4100.52 217.670   3
  -1  -2   5 3984.97 209.691   7
   1   2  -5 4005.32 178.337   4
   1   2  -5 3754.22 166.987   1
  -1  -2   4 10588.9 385.264   3
  -1  -2   4 10555.2 361.588   7
   1   2  -4 10207.6 341.597   4
  -1  -2   3 9562.56 306.910   7
   1   2  -3 9624.72 354.719   3
  -1  -2   3 8998.47 343.608   3
  -1  -2   3 9867.39 294.634   1
   1   2  -2 5163.78 229.757   3
  -1  -2   2 5358.73 171.457   7
  -1  -2   2 5689.78 230.861   3
   1   2  -1 11544.6 387.120   3
   1   2   0 35802.2 882.398   6
   1   2   0 35082.4 971.452   3
  -1  -2   0 35725.6 890.561   7
  -1  -2   0 35562.1 996.078   2
  -1  -2  -1 6170.28 255.772   3
  -1  -2  -1 5732.06 220.944   7
  -1  -2  -1 5707.27 274.901   2
  -1  -2  -2 3097.60 175.349   7
   1   2   2 3273.38 154.764   4
   1   2   2 3352.84 197.005   2
  -1  -2  -2 3687.97 199.887   3
  -1  -2  -3 86.8604 36.1640   7
   1   2   3 128.260 42.2584   2
   1   2   3 73.9937 24.0940   4
   1   2   4 4912.77 281.983   2
  -1  -2  -4 5268.01 299.934   7
   1   2   4 5180.26 231.173  10
   1   2   4 5432.87 209.512   4
   1   2   5 1378.68 151.514   2
  -1  -2  -5 1352.60 163.445   7
   1   2   5 1598.09 112.270  10
   1   2   5 1339.85 90.2443   4
  -1  -2  -6 4207.90 315.195   7
  -1  -2  -6 4313.77 320.331   2
   1   2   6 4316.34 194.041  10
  -1  -2  -6 4159.29 175.675   5
  -1  -2  -7 1437.37 100.699   8
  -1  -2  -7 1758.32 216.836   7
  -1  -2  -7 1806.53 215.943   2
  -1  -2  -7 1500.73 85.5212   5
  -1  -2  -8 1421.20 200.014   2
  -1  -2  -9 242.491 90.8967   2
  -1  -2 -10 3072.01 322.304   2
   1   3 -12 1028.64 162.541   3
   1   3 -11 93.6024 55.0126   3
   1   3 -11 144.345 52.8705   1
   1   3 -10 3484.96 277.357   3
   1   3 -10 2855.45 203.716   1
  -1  -3   9 2698.14 140.981   5
   1   3  -9 2952.27 243.549   3
  -1  -3   9 2874.58 165.156   8
   1   3  -9 2432.26 180.667   1
   1   3  -8 3706.51 219.449  10
   1   3  -8 3109.13 194.394   1
   1   3  -8 3225.49 244.329   3
   1   3  -8 3502.69 182.547   4
  -1  -3   8 3749.41 189.280   5
  -1  -3   7 2541.95 191.038   3
   1   3  -7 2197.01 189.295   3
  -1  -3   7 1978.06 176.220   7
  -1  -3   7 2547.35 210.885   2
   1   3  -7 2098.87 163.483  10
   1   3  -7 2198.57 142.071   4
  -1  -3   6 5427.32 281.060   7
   1   3  -6 5500.50 248.756   4
   1   3  -6 5699.69 302.630   3
   1   3  -6 5524.67 279.328  10
  -1  -3   6 5961.16 295.873   3
   1   3  -5 2325.43 169.350  10
  -1  -3   5 2320.48 156.463   7
  -1  -3   5 2229.74 164.838   3
   1   3  -5 2110.83 141.240   4
  -1  -3   4 22012.9 684.560   3
  -1  -3   4 21561.3 615.584   1
   1   3  -4 21289.2 690.774  10
   1   3  -4 21177.7 649.337   4
  -1  -3   4 20923.9 635.120   7
  -1  -3   3 12291.6 436.261   3
   1   3  -3 11809.7 441.677   9
   1   3  -2 8412.98 327.186   9
   1   3  -2 8750.18 351.254   3
  -1  -3   2 8666.67 253.854   6
  -1  -3   2 8797.38 339.771   3
  -1  -3   1 575.587 68.3024   9
  -1  -3   1 539.220 73.2143   3
   1   3  -1 419.143 67.4949   3
   1   3  -1 647.824 74.3298   4
  -1  -3   1 476.214 42.1994   6
   1   3   0 10375.0 409.524   3
   1   3   0 10583.2 312.999   6
  -1  -3   0 10675.4 367.583   9
   1   3   0 10519.1 377.025   4
  -1  -3   0 10393.8 428.209   2
   1   3   1 7432.90 326.146  10
   1   3   1 7423.79 264.161   6
   1   3   1 7607.50 296.730   4
  -1  -3  -1 6719.50 348.253   2
  -1  -3  -2 7630.02 321.584   7
  -1  -3  -2 7678.87 385.627   2
  -1  -3  -2 7673.12 350.862   3
   1   3   2 7544.00 297.674   4
   1   3   2 8104.60 340.802  10
   1   3   2 7223.95 348.348   2
   1   3   2 7346.12 291.495   6
   1   3   3 38577.6 1069.93  10
  -1  -3  -3 37027.3 1090.98   7
  -1  -3  -3 38097.9 1116.80   3
  -1  -3  -3 34733.1 1163.70   2
   1   3   3 37110.4 1008.87   4
   1   3   3 34985.8 1102.13   2
   1   3   4 1715.19 141.872  10
  -1  -3  -4 1651.23 166.508   7
   1   3   4 1557.18 114.855   4
   1   3   4 1433.67 156.677   2
  -1  -3  -5 81.5872 44.8840   7
   1   3   5 124.413 41.3331  10
   1   3   5 141.127 34.9856   4
  -1  -3  -6 853.006 148.480   7
  -1  -3  -6 1141.91 104.997   5
  -1  -3  -7 784.449 155.229   7
  -1  -3  -7 894.281 162.898   2
  -1  -3  -7 692.186 80.4706   8
  -1  -3  -8 1887.40 245.984   2
  -1  -3  -8 2156.59 266.129   7
  -1  -3  -9 12161.0 684.906   2
  -1  -3 -10 174.687 90.7206   2
   1   4 -12 2141.94 237.219   3
   1   4 -11 1089.43 163.115   3
  -1  -4  10 970.300 92.1080   5
   1   4 -10 1262.07 169.765   3
   1   4  -9 197.183 66.2879   3
  -1  -4   9 267.155 52.0689   5
  -1  -4   9 261.389 56.2287   8
   1   4  -8 695.922 108.031  10
   1   4  -8 770.938 119.655   3
  -1  -4   8 861.114 125.653   7
  -1  -4   8 672.400 91.1062   5
   1   4  -7 1586.73 162.915   3
  -1  -4   7 1213.93 138.114   7
   1   4  -7 1269.17 119.237   4
   1   4  -7 1117.98 133.993  10
  -1  -4   7 1278.52 121.254   5
  -1  -4   6 7767.98 363.977   3
   1   4  -6 7419.68 374.579   3
  -1  -4   6 7440.53 346.172   7
   1   4  -6 7900.44 382.534  10
   1   4  -6 7142.81 323.805   4
   1   4  -5 4117.61 262.258  10
  -1  -4   5 3942.12 241.952   3
  -1  -4   5 3938.95 207.511   1
   1   4  -5 3953.27 251.348   3
  -1  -4   5 4005.85 224.628   7
   1   4  -5 4534.09 236.724   4
   1   4  -4 5332.85 303.870   9
   1   4  -4 5811.04 313.253  10
  -1  -4   4 5513.90 284.171   3
   1   4  -4 5648.71 272.754   4
  -1  -4   3 3728.54 222.335   3
   1   4  -3 3913.26 235.941   9
   1   4  -3 4168.35 261.833  10
   1   4  -2 1004.16 105.057   4
  -1  -4   2 1005.18 109.279   3
   1   4  -2 995.585 118.462   3
  -1  -4   2 1115.42 75.4005   6
   1   4  -2 990.718 122.188  10
  -1  -4   1 650.445 85.1797   9
  -1  -4   1 735.905 94.1896   3
   1   4  -1 646.688 95.7603   3
   1   4  -1 773.406 91.2958   4
  -1  -4   0 2193.10 160.770   9
   1   4   0 2381.56 123.602   6
   1   4   0 2371.18 163.612   4
  -1  -4   0 2508.51 203.793   2
  -1  -4  -1 3368.79 253.311   2
   1   4   1 3690.09 243.165  10
   1   4   1 3547.03 175.554   6
   1   4   1 3437.55 201.433   4
  -1  -4  -2 10003.7 495.159   2
  -1  -4  -2 10625.8 451.226   3
   1   4   2 9638.89 366.477   6
   1   4   2 9661.78 433.338  10
   1   4   2 10161.7 390.576   4
   1   4   3 3201.95 230.734  10
  -1  -4  -3 3978.63 304.628   2
  -1  -4  -3 3249.54 229.068   7
   1   4   3 3228.21 201.186   6
   1   4   3 3627.82 205.271   4
  -1  -4  -4 205.582 79.9902   2
   1   4   4 157.797 56.5741  10
   1   4   4 182.846 57.9735   6
  -1  -4  -4 205.051 52.0380   5
  -1  -4  -4 379.658 87.1993   7
   1   4   4 319.006 59.9515   4
  -1  -4  -5 771.235 148.769   2
   1   4   5 1058.49 130.035  10
  -1  -4  -5 943.973 105.597   5
  -1  -4  -5 1220.61 167.409   7
  -1  -4  -6 886.021 157.023   7
  -1  -4  -7 1140.42 186.400   7
  -1  -4  -8 1683.84 246.521   7
  -1  -4  -9 31.1090 45.6552   2
   1   5 -11 516.482 115.396   3
   1   5 -10 638.550 122.611   3
   1   5  -9 5340.12 351.653   3
   1   5  -8 63.7881 46.8235  10
   1   5  -8 66.4681 38.5811   3
  -1  -5   8 53.2877 43.7357   7
  -1  -5   7 11.9228 30.3041   7
   1   5  -7-15.4959 22.7399   3
   1   5  -7-11.0677 19.8922   4
   1   5  -7-15.9667 33.1352  10
  -1  -5   6 18.4475 25.3241   1
  -1  -5   6 21.3110 31.2739   7
   1   5  -6-18.0623 26.5070   9
   1   5  -6 47.8045 46.7669  10
   1   5  -6 14.6680 26.3637   3
   1   5  -6 33.2345 28.1587   4
   1   5  -5 760.459 124.437  10
   1   5  -5 758.050 116.215   3
  -1  -5   5 887.919 103.403   1
   1   5  -5 704.707 100.055   4
   1   5  -5 942.787 136.724   9
   1   5  -4 4827.39 317.585  10
   1   5  -4 4903.57 300.341   3
   1   5  -4 4603.60 294.671   9
   1   5  -4 4979.95 274.011   4
   1   5  -3 15556.1 643.222  10
  -1  -5   3 15924.8 480.833   6
  -1  -5   2 3877.29 179.961   6
   1   5  -2 3730.53 271.389  10
  -1  -5   2 3852.47 247.130   3
   1   5  -2 4584.20 255.817   4
  -1  -5   1 925.656 115.163   9
   1   5  -1 855.447 106.258   4
  -1  -5   1 950.675 138.788   2
   1   5  -1 849.578 126.140   3
  -1  -5   0 139.624 48.3814   9
  -1  -5   0 99.9101 51.9173   2
   1   5   0 186.110 66.4160  10
   1   5   0 108.180 42.1024   4
  -1  -5  -1 46.9796 38.5596   9
  -1  -5  -1 36.6316 38.0317   2
   1   5   1 124.426 53.5401  10
   1   5   1 53.9979 28.9061   6
   1   5   1 53.9959 27.4784   4
  -1  -5  -2 2726.36 266.168   2
   1   5   2 3500.73 261.137  10
   1   5   2 2958.27 185.558   6
   1   5   2 3461.75 219.603   4
   1   5   3 1028.05 142.022  10
   1   5   3 860.265 104.337   6
  -1  -5  -3 786.205 120.606   7
  -1  -5  -3 754.162 146.925   2
   1   5   4 43.1727 35.4187   6
   1   5   4 15.1341 31.4111  10
  -1  -5  -4 23.9682 49.7422   2
  -1  -5  -4 15.9000 43.6527   7
  -1  -5  -5 2474.53 284.790   2
  -1  -5  -5 2682.22 251.874   7
  -1  -5  -6 281.874 105.726   2
  -1  -5  -6 369.458 108.413   7
  -1  -5  -7 24.8206 51.5121   7
  -1  -5  -7 30.2414 54.3534   2
   1   6 -10 2775.65 268.412   3
   1   6  -9 26.9923 48.5113   9
   1   6  -9-19.0567 19.7755   3
   1   6  -8-18.1964 26.7060   3
   1   6  -8-24.0394 43.2063   9
   1   6  -7 1726.20 192.652   3
   1   6  -7 1155.52 182.080   9
   1   6  -7 1422.93 192.188  10
   1   6  -6 400.734 103.342   9
  -1  -6   6 431.645 83.3794   7
   1   6  -6 373.377 93.6871   3
   1   6  -6 457.846 108.852  10
   1   6  -5 1840.00 214.532  10
   1   6  -5 1676.26 184.646   3
  -1  -6   5 1656.36 129.471   6
   1   6  -5 1617.12 167.585   4
   1   6  -5 1463.69 180.719   9
   1   6  -4 2942.20 246.106   3
   1   6  -4 3251.78 233.705   4
   1   6  -4 3381.57 282.051  10
  -1  -6   4 2846.44 167.858   6
   1   6  -3 3535.08 290.694  10
  -1  -6   3 3133.83 173.950   6
   1   6  -2 4783.15 339.866  10
  -1  -6   2 4890.20 337.320   2
   1   6  -2 4862.29 291.056   4
  -1  -6   2 4370.30 217.167   6
  -1  -6   1 3228.84 249.218   9
   1   6  -1 3486.74 243.053   4
  -1  -6   1 3605.95 295.317   2
  -1  -6   0 1591.61 200.474   2
  -1  -6   0 1508.72 163.208   9
   1   6   0 1630.07 196.759  10
   1   6   0 1480.44 156.644   4
   1   6   1 317.624 91.1826  10
  -1  -6  -1 275.060 72.3578   9
  -1  -6  -1 285.244 91.3199   2
  -1  -6  -2 94.7297 60.2203   2
   1   6   2 98.1415 35.9024   6
   1   6   2 37.3290 47.4744  10
  -1  -6  -3 333.307 106.738   2
  -1  -6  -3 436.421 97.0096   7
   1   6   3 325.161 68.8346   6
  -1  -6  -4 3609.38 289.520   7
  -1  -6  -4 3363.77 345.642   2
  -1  -6  -5 1372.84 186.818   7
  -1  -6  -5 1234.69 215.721   2
  -1  -6  -6 1070.68 205.311   2
  -1  -6  -6 903.198 167.214   7
   1   7  -9 537.472 140.204   9
   1   7  -9 731.452 142.963   3
   1   7  -8 1565.00 227.232   9
   1   7  -8 1647.83 203.768   3
   1   7  -7 2437.48 270.551   9
   1   7  -7 3333.91 285.728   3
   1   7  -6 378.061 108.528  10
   1   7  -6 398.320 103.634   9
  -1  -7   6 288.632 63.9773   6
   1   7  -6 389.616 99.3477   3
  -1  -7   5-8.17363 23.9884   6
   1   7  -5 19.4169 34.8963   3
   1   7  -5-22.2595 32.6639  10
   1   7  -4 708.647 142.417  10
  -1  -7   4 615.746 81.6128   6
   1   7  -4 613.471 125.774   3
   1   7  -3 1829.77 226.704  10
   1   7  -3 2394.61 243.558   3
  -1  -7   3 1909.07 144.550   6
  -1  -7   3 2139.33 240.048   2
  -1  -7   2 5921.36 408.658   2
   1   7  -1 2181.68 247.458  10
  -1  -7   1 2241.99 249.409   2
  -1  -7   0 451.425 116.079   2
   1   7   0 418.348 119.149  10
  -1  -7  -1 685.555 152.192   2
  -1  -7  -2 761.857 163.159   2
  -1  -7  -3 1037.33 149.763   7
  -1  -7  -3 1505.51 234.303   2
  -1  -7  -4 1567.97 247.764   2
   1   8  -7 717.935 150.003   3
   1   8  -6 1037.19 175.195   3
  -1  -8   5 1361.96 204.719   2
   1   8  -5 1547.91 211.347   3
  -1  -8   4 289.831 100.473   2
  -1  -8   3 673.148 144.161   2
  -1  -8   2 449.966 124.840   2
  -1  -8   1 4368.08 379.946   2
  -1  -8   0 987.852 185.963   2
  -1  -8  -1 2461.15 296.918   2
  -1  -8  -2 581.887 156.271   2
   2  -8  -3 1294.74 186.734   2
   2  -8  -2 427.063 107.049   2
   2  -8  -1 1936.09 212.789   2
   2  -8  -1 2517.67 252.622   6
   2  -8   0 414.355 94.3095   2
   2  -8   0 707.297 131.537   6
   2  -8   1 810.859 121.884   2
   2  -8   1 944.360 146.975   6
   2  -8   2 679.606 132.589   6
   2  -8   3 2384.44 234.669   6
   2  -8   4 1255.26 170.326   6
   2  -8   5 866.003 146.776   6
  -2   8  -6 30.9621 55.6566   9
   2  -8   6 62.3783 48.2562   6
   2  -7  -6 101.705 64.6677   2
   2  -7  -5 4511.82 368.609   2
   2  -7  -4 1647.77 209.206   2
   2  -7  -3 2047.53 223.599   2
   2  -7  -2 860.978 147.909   6
   2  -7  -2 807.621 134.836   2
   2  -7  -1 822.242 134.000   6
   2  -7  -1 414.254 92.3351   2
   2  -7   0 559.385 98.1018   2
   2  -7   0 692.870 121.880   6
   2  -7   1 254.850 96.5906   6
   2  -7   1 293.036 71.9642   2
   2  -7   2 9669.87 472.835   6
   2  -7   2 8821.33 399.252   2
   2  -7   3 1555.61 146.971   2
   2  -7   3 1487.32 175.784   6
   2  -7   4 670.918 120.439   6
   2  -7   4 501.336 80.7805   2
  -2   7  -5 359.051 114.939   9
  -2   7  -6 147.470 91.8748   9
  -2   7  -7 31.4746 65.3207   9
  -2   7  -8 5779.35 507.626   9
  -2   7  -8 6032.29 336.457   3
   2  -6  -7 403.299 125.785   2
   2  -6  -6 23.2428 53.9298   2
   2  -6  -5 21.1678 43.9307   2
   2  -6  -4 3377.17 287.234   2
   2  -6  -3 1190.41 159.029   2
   2  -6  -2 2735.81 239.601   6
   2  -6  -2 2468.84 217.788   2
   2  -6  -1 309.300 73.4400   2
   2  -6  -1 167.504 65.3686   6
   2  -6   0 22.3268 28.3765   2
   2  -6   0 14.4681 58.1437   6
   2  -6   1 1820.88 157.684   2
   2  -6   1 1973.11 166.491   3
   2  -6   1 1940.16 186.766   6
  -2   6  -1 2091.88 198.299   5
   2  -6   2 723.287 96.1627   3
   2  -6   2 779.686 120.947   6
   2  -6   2 539.255 79.1101   2
   2  -6   3 346.840 88.6982   6
   2  -6   3 253.080 57.8224   3
   2  -6   3 208.348 48.3799   2
   2  -6   4 2307.30 171.483   3
   2  -6   4 1929.78 148.186   2
   2  -6   5 951.310 107.740   3
  -2   6  -6 204.894 57.2561   3
  -2   6  -7 2369.91 187.106   3
  -2   6  -8 970.532 116.823   3
  -2   6  -9 365.962 73.2810   3
   2  -5  -9 114.335 88.9850   7
   2  -5  -9 27.4368 56.9507   2
   2  -5  -8 50.1803 45.1071   2
   2  -5  -7 22.8094 40.9963   2
   2  -5  -6 124.916 57.2290   2
   2  -5  -5 1411.11 180.894   2
   2  -5  -4 7113.49 409.492   2
  -2   5   4 8115.76 377.579   5
   2  -5  -3 872.321 124.166   2
   2  -5  -3 1122.60 147.759   6
  -2   5   3 997.753 124.854   5
  -2   5   3 746.115 105.957   2
   2  -5  -2 677.231 103.454   2
   2  -5  -2 648.112 109.592   6
  -2   5   2 655.533 92.6170   2
  -2   5   2 772.075 113.635   5
   2  -5  -1 1135.39 130.654   3
   2  -5  -1 1035.06 132.719   6
   2  -5  -1 1274.88 129.896   2
  -2   5   1 1452.41 157.636   5
   2  -5   0 994.300 111.942   3
   2  -5   0 1180.60 136.762   6
   2  -5   0 879.778 99.1105   2
   2  -5   1 3010.17 176.281   2
   2  -5   1 3065.86 190.752   3
   2  -5   1 3019.76 223.821   6
  -2   5  -1 3453.27 240.225   5
   2  -5   2 155.458 60.2030   6
   2  -5   2 225.165 47.7729   3
  -2   5  -2 286.971 72.3733   5
   2  -5   2 79.4839 29.2540   2
  -2   5  -3 447.646 105.888   9
   2  -5   3 343.321 56.3087   3
  -2   5  -3 462.131 87.0428   5
   2  -5   3 305.812 50.4058   2
  -2   5  -4 1932.36 234.085   9
   2  -5   4 1977.95 140.456   3
  -2   5  -4 2386.59 195.464   5
  -2   5  -5 1946.43 238.203   9
   2  -5   5 1809.72 131.151   2
   2  -5   5 1894.68 138.314   3
  -2   5  -5 2507.32 197.050   5
  -2   5  -5 2032.82 150.322   3
   2  -5   6 962.351 96.3785   3
  -2   5  -6 1005.01 184.560   9
  -2   5  -6 1010.91 105.377   3
   2  -5   6 781.805 92.4864   2
  -2   5  -7 886.376 101.580   3
  -2   5  -7 1014.67 192.961   9
  -2   5  -8-30.7322 55.2333   9
  -2   5  -8 78.3032 34.9664   3
  -2   5  -9 160.041 77.6852   1
  -2   5  -9 54.3863 33.9522   3
  -2   5 -10 105.380 65.6521   1
   2  -4 -10 59.0551 61.2834   7
   2  -4 -10 27.9062 50.1616   2
   2  -4  -9 79.8787 73.1626   7
   2  -4  -9 203.682 83.5987   2
   2  -4  -8 3588.62 323.362   2
   2  -4  -8 3620.05 198.822   4
   2  -4  -7 2361.19 189.633  10
   2  -4  -7 2577.84 253.369   2
   2  -4  -7 2128.14 152.271   4
   2  -4  -6 1755.98 199.612   2
  -2   4   6 1787.32 150.305   5
   2  -4  -6 1621.69 160.461  10
   2  -4  -6 1788.90 139.305   4
   2  -4  -5 5268.90 341.714   2
   2  -4  -5 5876.48 324.047  10
  -2   4   4 8065.18 391.771   2
   2  -4  -4 8780.49 426.718   2
  -2   4   4 9293.24 378.524   5
  -2   4   3 5832.27 296.466   2
   2  -4  -3 5943.00 317.434   2
  -2   4   3 6363.76 333.696   8
  -2   4   3 6206.73 287.429   5
   2  -4  -3 5576.10 322.200   6
  -2   4   2 12881.8 520.198   8
   2  -4  -2 12474.0 473.501   2
   2  -4  -2 12529.9 503.603   6
  -2   4   2 13423.3 466.642   5
  -2   4   2 11654.7 444.042   2
   2  -4  -1 8819.42 354.095   2
  -2   4   1 9656.84 430.219   8
   2  -4  -1 9158.85 401.188   6
   2  -4  -1 9571.08 464.698   9
  -2   4   1 9328.36 342.842   2
   2  -4   0 7894.03 413.845   9
   2  -4   0 7701.10 289.476   2
  -2   4   0 7773.12 379.769   8
   2  -4   0 7033.39 310.607   3
   2  -4   0 7680.29 353.817   6
  -2   4   0 7865.06 331.198   5
   2  -4   1 1557.50 175.063   9
   2  -4   1 1546.89 98.4872   2
   2  -4   1 1633.49 117.240   3
   2  -4   1 1620.35 147.830   6
  -2   4  -1 1507.54 132.460   5
   2  -4   1 1503.77 138.356   1
   2  -4   2 3489.53 146.995   2
  -2   4  -2 3832.98 282.714   9
   2  -4   2 3563.19 172.164   3
   2  -4   2 3631.50 225.994   1
  -2   4  -2 3658.42 211.377   5
   2  -4   3 5974.65 213.894   2
  -2   4  -3 6001.02 381.779   9
   2  -4   3 6244.68 240.560   3
  -2   4  -3 6123.89 330.622   8
   2  -4   3 6219.32 314.378   1
  -2   4  -3 5919.92 283.584   5
   2  -4   4 3926.85 180.121   3
  -2   4  -4 3978.10 315.194   9
  -2   4  -4 4088.51 262.082   8
  -2   4  -4 3931.64 189.045   3
   2  -4   4 3729.17 170.828   2
  -2   4  -4 3867.49 221.962   5
   2  -4   5 2660.39 147.584   3
  -2   4  -5 3162.03 241.142   1
  -2   4  -5 3212.05 297.731   9
  -2   4  -5 3082.22 160.974   3
  -2   4  -5 3449.64 210.646   5
   2  -4   5 3331.15 238.825  10
   2  -4   5 2747.57 161.409   2
  -2   4  -6 3417.63 180.170   3
   2  -4   6 3969.84 258.425  10
  -2   4  -6 3152.90 312.696   9
   2  -4   6 3446.47 203.165   2
  -2   4  -6 4258.55 246.788   5
  -2   4  -6 3767.50 276.319   1
  -2   4  -7 623.671 115.553   1
   2  -4   7 746.799 99.6146   2
  -2   4  -7 554.269 73.6068   3
  -2   4  -7 901.945 107.617   5
   2  -4   7 869.060 96.8191   4
   2  -4   7 1013.59 124.945  10
   2  -4   8 840.698 110.873  10
  -2   4  -8 672.157 122.680   1
  -2   4  -8 546.638 76.4412   3
  -2   4  -9-18.9901 39.4088   1
  -2   4  -9 8.33625 22.8854   3
  -2   4 -10 1432.32 135.914   3
  -2   4 -10 1907.50 227.728   1
   2  -3 -11 482.224 138.316   2
   2  -3 -11 300.688 102.179   3
   2  -3 -10 335.281 116.117   7
   2  -3 -10 207.782 89.5809   2
   2  -3  -9 1718.18 236.332   7
   2  -3  -9 1886.35 234.634   2
   2  -3  -8 3763.70 318.959   2
   2  -3  -8 4099.28 195.587   4
   2  -3  -7 4121.62 313.863   2
   2  -3  -7 4574.04 250.122  10
  -2   3   7 4523.22 220.965   5
   2  -3  -6 4472.26 309.984   2
  -2   3   6 4882.33 229.890   5
  -2   3   5 1431.31 156.219   2
   2  -3  -5 1640.95 169.380   2
  -2   3   5 1710.54 124.274   5
  -2   3   5 1499.48 138.672   8
  -2   3   4 5198.56 286.198   2
  -2   3   4 5285.09 281.661   6
  -2   3   4 5475.53 244.044   5
   2  -3  -4 5755.69 307.697   2
  -2   3   4 5647.56 284.739   8
   2  -3  -3 4668.65 249.814   2
  -2   3   3 4446.68 250.459   8
   2  -3  -3 4675.65 263.863   6
  -2   3   3 4446.64 244.744   6
  -2   3   3 4365.35 215.174   5
  -2   3   3 4142.31 230.625   2
  -2   3   2 6384.90 308.200   8
  -2   3   2 6181.59 265.940   2
   2  -3  -2 6302.49 276.044   2
  -2   3   2 6349.34 293.939   6
   2  -3  -2 6336.00 303.450   6
  -2   3   1 4895.89 201.118   2
  -2   3   1 4613.89 255.405   8
   2  -3  -1 4982.25 252.948   6
   2  -3  -1 4376.69 198.900   2
  -2   3   0 17154.9 599.621   8
   2  -3   0 16861.0 478.351   2
   2  -3   0 17823.0 590.301   6
   2  -3   0 17872.2 567.002   1
   2  -3   1 9806.81 318.473   3
   2  -3   1 10179.0 384.898   1
  -2   3  -1 9679.30 441.507   9
  -2   3  -2 10739.4 484.316   9
   2  -3   2 10203.0 312.852   3
   2  -3   2 10811.7 411.239   1
  -2   3  -2 10416.5 424.283   8
   2  -3   3 2128.65 97.9207   2
  -2   3  -3 2265.95 213.525   9
   2  -3   3 2211.53 103.238   3
  -2   3  -3 2236.15 171.573   8
  -2   3  -3 2135.77 145.018   5
  -2   3  -3 2283.20 179.031   1
  -2   3  -4 2554.00 245.909   9
   2  -3   4 3023.87 146.253   2
  -2   3  -4 3245.02 136.785   3
  -2   3  -4 3080.00 177.750   5
  -2   3  -4 3362.40 228.690   1
   2  -3   4 2894.57 127.361   3
  -2   3  -4 3163.41 207.823   8
  -2   3  -5 510.480 94.6779   1
  -2   3  -5 606.550 88.3846   8
   2  -3   5 498.498 66.4658   2
  -2   3  -5 377.511 47.6151   3
  -2   3  -5 422.714 64.1708   5
  -2   3  -6 4772.73 205.195   3
   2  -3   6 4673.62 246.340   2
  -2   3  -6 5448.03 279.661   8
  -2   3  -6 5212.44 318.176   1
  -2   3  -6 5261.13 239.227   5
   2  -3   7 3125.85 202.750  10
   2  -3   7 2421.05 184.921   2
  -2   3  -7 2240.86 220.609   1
  -2   3  -7 3272.19 195.994   5
  -2   3  -7 2359.00 146.254   3
   2  -3   8 891.586 120.551   2
  -2   3  -8 645.822 80.5573   3
  -2   3  -8 921.776 146.554   1
   2  -3   8 749.260 98.6554  10
  -2   3  -9 4150.10 229.587   3
  -2   3  -9 4619.25 341.228   1
  -2   3 -10 284.290 91.9226   1
  -2   3 -10 133.496 46.5658   3
  -2   3 -11 21.6564 44.9446   1
   2  -2 -11 348.108 101.286   3
   2  -2 -10 72.7360 56.2789   2
   2  -2  -9 4273.34 338.499   2
   2  -2  -9 3478.27 154.690   4
   2  -2  -8 2849.67 261.655   2
  -2   2   8 3031.74 155.588   5
  -2   2   7 3494.04 191.452   8
   2  -2  -7 3813.34 286.272   2
  -2   2   7 3723.16 169.718   5
  -2   2   6 9862.70 376.470   8
  -2   2   6 9551.51 454.170   2
  -2   2   6 9610.70 423.096   6
   2  -2  -6 10609.1 479.855   2
  -2   2   6 10164.1 341.579   5
  -2   2   5 1174.78 108.982   8
  -2   2   5 1087.66 130.116   2
  -2   2   5 959.165 110.122   6
   2  -2  -5 1060.42 130.104   2
  -2   2   4 1137.71 121.123   2
  -2   2   4 1251.26 116.270   8
  -2   2   4 1486.19 131.360   6
   2  -2  -4 1447.95 138.034   2
  -2   2   3 1570.56 127.535   2
  -2   2   3 1677.85 132.279   6
   2  -2  -3 1826.45 137.201   2
  -2   2   2 10623.7 365.836   2
  -2   2   2 10593.5 390.309   6
   2  -2  -2 11016.1 371.827   2
   2  -2  -1 4980.79 259.333   9
  -2   2   1 4814.20 186.106   2
   2  -2  -1 5129.36 190.807   2
   2  -2  -1 5067.11 216.606   1
  -2   2   0 11050.3 293.319   2
   2  -2   0 11160.5 434.700   9
   2  -2   0 11006.8 379.388   1
   2  -2   1 1905.12 78.8150   3
  -2   2  -1 1767.60 152.160   9
  -2   2  -2 4273.91 262.600   9
  -2   2  -3 5899.28 296.252   1
   2  -2   3 6113.88 208.480   2
   2  -2   4 6565.09 253.299   2
  -2   2  -4 7176.73 343.619   1
  -2   2  -4 7198.45 305.543   8
  -2   2  -4 6285.54 197.991   3
  -2   2  -5 50.6258 34.7470   1
  -2   2  -5 16.4282 17.0497   8
  -2   2  -5 7.36376 10.8114   3
   2  -2   5 36.9888 25.4609   2
   2  -2   6 298.132 63.7717   2
  -2   2  -6 266.532 42.5763   3
  -2   2  -6 294.580 55.8521   8
  -2   2  -6 349.837 53.7913   5
   2  -2   7 941.503 119.544   2
  -2   2  -7 930.522 98.6791   8
  -2   2  -7 947.316 93.6820   3
  -2   2  -7 973.539 84.8421   5
   2  -2   8 2327.90 144.527  10
  -2   2  -8 2338.09 162.406   3
   2  -2   8 2113.80 194.987   2
  -2   2  -8 2252.38 136.983   5
  -2   2  -9 2002.13 160.644   3
  -2   2 -10 326.128 69.0349   3
  -2   2 -11 88.7598 56.4365   1
   2  -1 -12 931.004 195.088   7
   2  -1 -12 694.655 146.342   3
   2  -1 -11 373.132 122.977   7
   2  -1 -11 247.328 83.0977   3
   2  -1 -10 2898.75 306.935   7
   2  -1  -9 176.952 82.9142   7
  -2   1   9 229.687 32.7522   5
  -2   1   8 233.879 40.8952   8
   2  -1  -8 440.802 109.121   7
   2  -1  -8 288.335 79.0091   3
  -2   1   8 309.418 41.0897   5
   2  -1  -7 13.4029 24.0906   3
  -2   1   7 18.8984 21.6821   8
  -2   1   6 1488.92 158.213   2
  -2   1   6 1538.05 144.204   6
   2  -1  -6 1580.82 152.607   3
  -2   1   5 3812.71 237.125   2
  -2   1   5 3321.14 203.510   6
  -2   1   4 6480.98 297.899   2
  -2   1   4 6059.20 273.802   6
   2  -1  -3 29163.7 867.111   6
  -2   1   3 30991.7 867.570   2
  -2   1   3 30692.5 855.127   6
  -2   1   2 13521.9 437.439   6
  -2   1   2 13630.7 426.337   2
   2  -1  -2 13755.2 395.819   1
   2  -1  -2 13192.0 424.817   3
   2  -1  -1 7214.61 283.201   9
   2  -1  -1 6744.73 239.276   1
  -2   1   1 6615.53 232.361   2
   2  -1  -1 6791.65 234.329   3
  -2   1   0 61.2287 26.4691   9
   2  -1   0 117.375 34.9248   9
   2  -1   0 73.8075 16.4981   3
  -2   1   0 64.1567 24.2427   1
  -2   1  -1 4173.74 144.248   2
  -2   1  -1 4051.91 217.595   9
  -2   1  -2 12742.3 380.793   2
   2  -1   2 13107.5 376.586   2
   2  -1   3 29322.7 791.357   2
  -2   1  -3 28963.4 713.984   3
  -2   1  -3 29673.0 801.260   2
  -2   1  -3 28729.9 716.747   3
  -2   1  -4 17963.1 488.963   3
  -2   1  -4 17836.9 568.048   2
   2  -1   4 17774.9 562.523   2
  -2   1  -5 434.183 52.4692   3
   2  -1   5 463.735 72.2882   2
   2  -1   5 547.773 101.539   7
  -2   1  -5 457.921 73.1637   2
  -2   1  -6 588.817 69.9088   3
   2  -1   6 466.674 80.3348   2
  -2   1  -6 526.400 87.0846   2
   2  -1   7 497.107 91.7678   2
  -2   1  -7 457.840 62.6729   8
  -2   1  -7 382.427 64.0903   3
  -2   1  -7 479.669 91.2475   2
   2  -1   8 1946.53 110.874  10
  -2   1  -8 1902.79 156.605   3
  -2   1  -8 2232.27 210.723   2
  -2   1  -8 2089.50 107.001   5
  -2   1  -9 794.201 135.492   2
  -2   1  -9 617.006 94.6226   3
  -2   1 -10 39.5230 45.8902   2
  -2   1 -10 134.058 50.6181   3
  -2   1 -11 1461.91 161.117   3
   2   0 -12 831.125 189.917   7
   2   0 -12 802.689 153.854   3
   2   0 -11 331.842 118.492   7
   2   0 -11 259.329 83.0591   3
   2   0 -10 726.465 129.680   3
   2   0 -10 449.552 33.1568   4
  -2   0   9 1472.41 90.5792   8
   2   0  -9 1361.60 198.559   7
   2   0  -8 53.7621 49.2129   7
   2   0  -7 287.685 82.0886   7
   2   0  -7 456.830 86.0864   3
   2   0  -6 629.190 93.8689   3
   2   0  -5 2682.67 187.723   3
  -2   0   5 2768.90 172.741   6
  -2   0   5 2677.52 194.272   2
   2   0  -4 12644.9 453.359   3
  -2   0   4 12248.3 421.648   6
  -2   0   4 13145.4 467.119   2
   2   0  -3 350.389 55.0527   3
  -2   0   3 430.071 55.1800   6
  -2   0   2 56.7796 21.4499   3
   2   0  -2 43.5328 20.3855   3
   2   0  -2 36.9610 17.9684   6
  -2   0   2 47.5864 20.1023   6
  -2   0   1 5653.18 206.369   3
   2   0  -1 5563.21 207.292   3
   2   0  -1 5407.34 204.657   9
   2   0  -1 5432.06 204.925   6
  -2   0   0 708.772 63.1473   9
  -2   0   0 642.991 51.4967   3
   2   0   0 759.082 55.9279   3
  -2   0  -1 1842.84 85.5742   3
   2   0   1 1901.54 90.6397   3
  -2   0  -1 1880.88 115.602   2
  -2   0  -2 5171.38 179.670   3
  -2   0  -2 5126.32 232.402   2
   2   0   2 5496.05 226.519   2
  -2   0  -3 2075.52 112.480   3
   2   0   3 2102.50 140.374   2
   2   0   4 10249.2 403.032   2
  -2   0  -4 10669.0 425.839   2
   2   0   4 11002.9 458.749   7
  -2   0  -5 6236.82 327.031   2
   2   0   5 6589.84 350.731   7
   2   0   5 6119.71 308.953   2
   2   0   6 1496.76 152.040   2
  -2   0  -6 1214.45 146.824   2
  -2   0  -7-15.7257 32.6363   2
  -2   0  -8 107.356 43.2128   3
  -2   0  -8 88.4018 48.5994   2
  -2   0  -8 108.895 25.3357   8
  -2   0  -9 19.8124 41.1167   2
  -2   0  -9 12.3210 25.5713   3
  -2   0 -10 2734.56 227.449   3
  -2   0 -10 2733.73 278.118   2
   2   1 -12 447.029 113.110   3
   2   1 -11 2295.68 237.388   3
   2   1 -10 4282.66 317.803   3
   2   1 -10 4635.51 371.265   7
   2   1 -10 4713.50 177.725   4
   2   1  -9 5565.65 391.253   7
   2   1  -9 6265.78 233.426   4
   2   1  -8 2106.18 213.545   7
   2   1  -7 4656.48 181.316   1
   2   1  -7 5544.53 320.134   7
   2   1  -7 4386.92 282.329   3
  -2  -1   7 5542.36 316.066   2
   2   1  -6 2872.34 204.289   3
   2   1  -6 2637.00 196.859   7
   2   1  -6 2495.12 99.9338   1
   2   1  -5 4700.84 243.971   7
   2   1  -5 4852.28 261.486   3
   2   1  -4 19385.8 628.203   3
  -2  -1   4 19061.7 564.140   6
   2   1  -3 7402.34 304.151   3
  -2  -1   3 7450.77 250.058   6
   2   1  -2 4533.85 210.033   3
  -2  -1   2 4924.81 212.622   3
  -2  -1   2 4478.28 160.293   6
  -2  -1   1 30184.5 809.161   3
   2   1  -1 29446.7 814.701   3
   2   1  -1 29297.1 745.701   6
  -2  -1   0 3206.80 150.166   3
   2   1   0 3185.46 156.328   3
  -2  -1   0 3112.80 114.224   9
  -2  -1  -1 1479.44 97.1132   3
   2   1   1 1279.13 95.8935   3
  -2  -1  -1 1398.79 118.988   2
  -2  -1  -2 10006.2 345.877   3
   2   1   2 10233.7 382.515   7
  -2  -1  -2 10407.8 411.910   2
  -2  -1  -3 3310.76 218.200   2
   2   1   3 3234.29 198.393   7
  -2  -1  -3 2925.68 165.321   3
   2   1   3 2977.48 192.484   2
   2   1   4 9583.33 410.751   7
  -2  -1  -4 9488.46 362.281   3
   2   1   4 8796.33 393.527   2
  -2  -1  -5 4076.21 279.411   2
   2   1   5 3768.73 254.808   7
   2   1   5 3847.15 251.105   2
  -2  -1  -6 2184.12 216.045   2
  -2  -1  -7 1251.60 176.325   2
   2   1   7 1281.24 85.9994   4
   2   1   8 642.845 56.9146  10
  -2  -1  -8 1057.46 167.413   2
  -2  -1  -9 515.838 121.521   2
  -2  -1 -10 339.380 88.1887   3
  -2  -1 -10 562.433 132.188   2
   2   2 -12 648.316 140.852   3
   2   2 -11 1242.20 176.344   3
   2   2 -10 2179.24 225.713   3
   2   2 -10 2003.02 148.106  10
   2   2 -10 2097.86 142.016   1
   2   2 -10 2228.38 130.875   4
   2   2  -9 811.669 128.807   3
   2   2  -9 647.686 72.6789   1
   2   2  -9 745.298 79.9448   4
   2   2  -8 20663.6 624.336   4
   2   2  -7 8432.91 407.760   7
  -2  -2   6 2930.63 205.020   3
   2   2  -6 3450.92 217.965   7
   2   2  -6 3307.97 227.494   3
  -2  -2   5 1013.01 112.119   3
   2   2  -5 1240.42 128.048   3
   2   2  -5 1161.07 108.048   7
   2   2  -4 1042.49 110.827   3
  -2  -2   4 954.515 52.9167   1
   2   2  -4 1039.13 85.6648   7
   2   2  -3 325.410 38.7382   7
  -2  -2   3 332.092 32.6819   6
   2   2  -3 339.863 62.4710   3
   2   2  -2 59545.7 1591.44   3
  -2  -2   2 61009.3 1577.89   3
  -2  -2   1 17513.9 554.379   3
   2   2  -1 18075.7 573.449   3
  -2  -2   0 8800.99 333.127   3
   2   2   0 8694.23 342.900   3
  -2  -2  -1 2280.97 148.768   3
  -2  -2  -1 2160.36 173.154   2
  -2  -2  -2 332.947 59.2162   3
  -2  -2  -2 300.802 71.6221   2
  -2  -2  -3 1212.46 148.500   2
  -2  -2  -3 1151.97 113.751   3
   2   2   3 1301.75 138.228   2
  -2  -2  -4 2684.18 189.360   3
  -2  -2  -4 3017.17 244.806   2
   2   2   4 2475.09 204.529   2
  -2  -2  -5 14981.0 638.983   2
   2   2   5 14076.3 448.594   4
  -2  -2  -6 1137.78 167.848   2
   2   2   6 1148.49 95.6326   4
   2   2   7 1200.32 108.529  10
  -2  -2  -7 941.555 162.712   2
   2   2   7 1084.19 88.6907   4
  -2  -2  -8 385.667 106.494   2
  -2  -2  -9 77.0846 70.5620   2
   2   3 -12 21.7029 31.8509   3
   2   3 -11 60.8560 47.0868   3
   2   3 -10 999.349 153.176   3
   2   3 -10 950.221 116.006  10
   2   3 -10 935.020 97.2031   4
   2   3  -9 3940.23 248.020  10
   2   3  -9 4447.77 315.533   3
   2   3  -9 4370.01 223.830   4
   2   3  -8 3373.13 197.494   4
   2   3  -7 1332.49 120.520   4
  -2  -3   6 282.923 66.2018   3
   2   3  -5 928.986 117.662   3
  -2  -3   5 979.203 72.3789   1
  -2  -3   5 1024.15 116.445   3
   2   3  -4 1595.44 149.020   3
   2   3  -3 3204.61 162.636   9
   2   3  -3 3801.23 229.429   3
  -2  -3   2 2795.79 181.508   3
   2   3  -2 2765.26 192.351   3
  -2  -3   1 2349.05 165.232   3
   2   3  -1 2412.03 177.976   3
   2   3   0 290.562 34.3325   6
  -2  -3   0 346.746 44.8100   9
  -2  -3   0 372.463 67.0644   3
   2   3   0 299.794 67.0692   3
  -2  -3  -1 4707.36 252.326   3
  -2  -3  -2 514.981 82.9672   3
  -2  -3  -3 822.376 135.815   2
   2   3   3 760.435 90.5986   4
  -2  -3  -3 727.381 101.911   3
  -2  -3  -4 3511.99 293.548   2
  -2  -3  -4 3633.00 240.321   3
   2   3   4 3457.81 199.474   4
  -2  -3  -5 253.766 87.8748   2
   2   3   5 168.217 52.4933  10
   2   3   5 176.224 45.1767   4
   2   3   6 207.518 58.9754  10
  -2  -3  -6 46.4007 59.0401   2
   2   3   6 125.466 36.9964   4
   2   3   7 2132.97 166.090  10
  -2  -3  -7 2163.20 261.884   2
  -2  -3  -8 516.165 138.621   2
  -2  -3  -9 787.055 172.087   2
   2   4 -12 376.500 103.146   3
   2   4 -11 605.362 125.228   3
   2   4 -10 81.3944 44.6026  10
   2   4 -10 117.313 57.4519   3
  -2  -4  10 150.432 47.7942   5
   2   4 -10 141.732 48.1143   4
   2   4  -9 96.6543 55.6654  10
   2   4  -9 218.629 73.3503   3
   2   4  -9 273.637 58.4202   4
   2   4  -8 1074.44 141.369  10
   2   4  -8 827.296 134.101   3
   2   4  -8 948.607 111.539   4
   2   4  -7 4721.88 297.706  10
   2   4  -7 4438.30 253.416   4
  -2  -4   6 632.995 71.4028   1
   2   4  -6 550.952 85.4027   4
   2   4  -5 1404.66 153.685   3
   2   4  -5 1273.47 136.508   9
   2   4  -5 1450.50 136.312   4
  -2  -4   5 1186.99 100.453   1
  -2  -4   4 349.248 72.8529   3
   2   4  -4 279.337 68.0191   3
   2   4  -4 304.548 61.8632   4
   2   4  -4 336.546 65.3995   9
   2   4  -3 155.332 50.3858   3
   2   4  -2 1072.78 130.708   3
   2   4  -2 937.105 107.603   4
  -2  -4   1 3049.89 210.531   3
   2   4  -1 3156.08 229.119   3
   2   4  -1 2636.70 187.131   4
  -2  -4   1 2868.69 232.750   2
   2   4   0 5.47533 11.3627   6
  -2  -4   0 26.8034 18.3956   9
  -2  -4   0-11.3723 23.6000   3
  -2  -4   0-15.7801 28.3599   2
   2   4   0-10.1211 18.1896   4
   2   4   1 3707.31 172.163   6
  -2  -4  -1 4185.91 257.009   3
   2   4   1 3805.79 228.923   4
   2   4   2 1052.95 100.169   6
   2   4   2 1073.35 117.273   4
   2   4   3 378.108 82.0720  10
   2   4   3 272.020 59.6786   6
   2   4   3 385.774 70.7936   4
  -2  -4  -4 136.397 78.3030   2
   2   4   4 145.550 56.7059  10
   2   4   4 142.505 46.3561   4
   2   4   5 12.9562 30.0632  10
  -2  -4  -5 24.5750 51.0002   2
   2   4   5 18.2046 23.1380   4
   2   4   6 260.884 68.5131  10
   2   4   6 248.949 55.2860   4
  -2  -4  -7 1482.77 226.055   2
  -2  -4  -8 514.256 140.886   2
   2   5 -11 852.945 153.530   3
   2   5 -10 297.550 84.4604  10
   2   5 -10 519.575 118.422   3
   2   5 -10 356.083 73.9643   4
   2   5  -9 761.519 136.686  10
   2   5  -9 1083.17 162.425   3
   2   5  -9 1024.02 124.129   4
   2   5  -8 1977.05 209.144  10
   2   5  -8 2383.71 232.733   3
   2   5  -8 2249.74 186.520   4
   2   5  -7 677.634 123.157   9
   2   5  -7 597.565 112.584  10
   2   5  -7 630.436 117.275   3
   2   5  -7 619.794 98.4844   4
   2   5  -6 1429.44 171.135  10
   2   5  -6 1404.49 161.508   9
  -2  -5   6 1388.55 122.093   1
   2   5  -6 1286.55 142.040   4
   2   5  -5 5602.99 351.962  10
   2   5  -5 5303.74 305.020   9
  -2  -5   5 5577.46 199.586   6
   2   5  -5 5640.52 307.805   4
   2   5  -4 3569.49 266.291   3
   2   5  -4 3254.16 259.422  10
   2   5  -4 2959.50 216.764   4
   2   5  -3 3073.73 247.321   3
   2   5  -3 3492.17 268.517  10
   2   5  -2 1850.08 195.490  10
   2   5  -2 1766.65 188.866   3
   2   5  -2 1891.25 168.634   4
   2   5  -1 6857.58 396.951   3
   2   5  -1 7401.58 358.944   4
  -2  -5   1 6742.47 410.305   2
   2   5   0 9305.78 472.703  10
  -2  -5   0 8984.11 320.805   7
  -2  -5   0 9566.49 390.043   9
   2   5   0 10237.0 433.039   4
  -2  -5   0 10049.5 520.922   2
  -2  -5  -1 3746.20 311.681   2
   2   5   1 3505.99 271.646  10
  -2  -5  -1 3450.02 220.703   9
  -2  -5  -1 3559.13 201.543   7
   2   5   1 3425.48 167.170   6
   2   5   1 3596.62 236.064   4
   2   5   2 2983.38 250.380  10
  -2  -5  -2 2870.89 283.385   2
  -2  -5  -2 2656.10 198.532   7
   2   5   2 2740.26 168.438   6
   2   5   2 3069.43 216.183   4
   2   5   3 2623.59 235.188  10
  -2  -5  -3 2730.90 219.510   7
   2   5   3 2510.52 179.691   6
   2   5   3 2514.02 194.789   4
   2   5   4 113.304 53.2045  10
   2   5   4 133.146 49.9460   6
   2   5   4 157.178 50.8762   4
   2   5   5 62.7063 48.8007  10
   2   5   5 10.8336 22.4869   4
   2   5   6 2771.95 239.438  10
  -2  -5  -6 3056.42 340.083   2
   2   6 -10 1096.75 170.393  10
   2   6 -10 882.432 171.897   9
   2   6 -10 998.871 172.382   3
   2   6  -9 674.621 135.528  10
   2   6  -9 548.392 134.645   9
   2   6  -9 466.968 115.058   3
   2   6  -9 440.975 92.3269   4
   2   6  -8 19.9517 41.4042  10
   2   6  -8 20.0029 35.9491   9
   2   6  -8-20.3860 36.6376   3
   2   6  -8 13.8686 24.9245   4
   2   6  -7 1048.23 162.910  10
   2   6  -7 802.315 137.004   9
  -2  -6   7 867.029 108.567   1
   2   6  -7 900.443 149.310   3
   2   6  -7 873.981 123.884   4
   2   6  -6 6176.79 398.538  10
   2   6  -6 5473.19 336.499   9
  -2  -6   6 5380.99 285.405   1
   2   6  -6 5455.94 323.339   4
   2   6  -5 4033.73 313.189  10
   2   6  -5 3603.95 258.986   4
   2   6  -4 2797.02 260.444  10
   2   6  -4 2703.68 252.875   3
   2   6  -3 711.599 133.796  10
   2   6  -3 978.258 151.196   3
   2   6  -3 838.321 120.041   4
  -2  -6   2-20.7905 37.3650   2
   2   6  -2 19.2852 28.2998   3
   2   6  -2 13.7411 28.5163   4
   2   6  -1 6737.89 405.469  10
   2   6  -1 6460.52 340.336   4
  -2  -6   1 6237.66 413.320   2
   2   6   0 3124.32 277.340  10
   2   6   0 3402.07 242.697   4
  -2  -6   0 3676.61 318.696   2
   2   6   1 951.422 153.693  10
  -2  -6  -1 812.455 99.0982   7
   2   6   1 1076.88 137.442   4
  -2  -6  -1 1150.48 186.215   2
   2   6   2 722.046 138.216  10
  -2  -6  -2 630.556 98.1683   7
   2   6   2 657.430 80.0051   6
   2   6   2 663.565 107.227   4
  -2  -6  -2 734.287 157.090   2
  -2  -6  -3 1911.82 259.378   2
   2   6   3 2098.64 229.855  10
   2   6   3 1575.35 168.013   4
   2   6   4 1130.73 166.601  10
  -2  -6  -4 951.176 191.715   2
   2   6   5 3577.85 299.793  10
   2   7  -9 1462.80 209.548  10
   2   7  -9 1456.35 204.206   9
   2   7  -9 1458.65 206.687   3
   2   7  -8 179.447 74.7617   9
   2   7  -8 158.582 70.6980   3
   2   7  -8 222.016 68.0299   4
   2   7  -7 183.367 78.9501  10
   2   7  -7 87.3217 48.0611   9
   2   7  -7 199.375 76.3093   3
   2   7  -7 174.969 61.8449   4
   2   7  -6 2445.06 271.207  10
   2   7  -6 2212.69 243.850   3
   2   7  -6 2112.73 211.727   4
   2   7  -5 22.8183 33.4898  10
   2   7  -5 31.7088 32.9076   4
   2   7  -4 1390.61 201.951  10
   2   7  -3 4077.32 351.066  10
   2   7  -3 4308.48 352.123   3
   2   7  -3 4018.66 290.193   4
  -2  -7   3 4133.76 353.031   2
  -2  -7   2 737.835 151.370   2
   2   7  -2 838.236 130.550   4
   2   7  -1 1410.11 203.930  10
   2   7  -1 1769.85 185.896   4
  -2  -7   1 1780.76 238.801   2
   2   7   0-22.6913 40.7808  10
  -2  -7   0 26.3686 47.3897   2
   2   7   0 15.7507 32.6864   4
   2   7   1 452.133 117.712  10
  -2  -7  -1 366.407 117.409   2
   2   7   1 454.266 96.6774   4
  -2  -7  -2 657.074 159.021   2
   2   7   2 827.489 165.053  10
   2   7   2 788.408 125.519   4
  -2  -7  -3 1894.70 275.424   2
   2   7   3 1744.94 222.662  10
   2   8  -6-25.8708 46.4949  10
   2   8  -6 24.7169 44.4210   3
   2   8  -5 155.053 89.0465  10
  -2  -8   5 160.039 83.1519   2
   2   8  -5 199.584 89.7863   3
   2   8  -5 250.509 81.0551   4
   2   8  -4 77.4869 75.8177  10
  -2  -8   4 53.3496 67.8136   2
   2   8  -3 439.052 120.267  10
  -2  -8   3 399.684 120.935   2
   2   8  -3 447.232 100.467   4
  -2  -8   2 581.107 144.240   2
   2   8  -2 607.562 118.095   4
   2   8  -1 463.559 126.069  10
  -2  -8   1 804.090 174.277   2
   2   8   0 1492.14 224.567  10
  -2  -8   0 1551.54 243.015   2
   3  -8  -2 746.303 153.074   6
   3  -8  -1 819.401 152.954   6
   3  -8   0 1491.08 201.159   6
   3  -8   1 203.498 89.7105   6
   3  -8   2 223.514 87.0874   6
   3  -8   3 208.443 86.6503   6
   3  -8   4 1642.75 217.823   6
   3  -7  -5 155.820 70.1046   2
   3  -7  -4 986.555 148.046   2
   3  -7  -3 64.6221 67.0551   6
   3  -7  -3 15.6687 32.5213   2
   3  -7  -2 552.037 122.611   6
   3  -7  -2 523.722 98.9594   2
  -3   7   2 682.540 124.356   5
   3  -7  -1 11.7166 27.1926   2
   3  -7  -1 58.2300 60.4237   6
  -3   7   1 54.1740 41.9028   5
   3  -7   0 1373.62 184.924   6
   3  -7   1 724.015 133.372   6
  -3   7  -1 885.486 144.018   5
   3  -7   2 282.889 87.8607   6
  -3   7  -2 396.550 97.4962   5
   3  -7   3 2611.08 260.075   6
  -3   7  -3 2898.15 260.569   5
   3  -7   4 103.790 61.0371   6
  -3   7  -4 266.735 82.6020   5
  -3   7  -5 118.995 75.6285   9
   3  -7   5 44.7089 56.8410   6
  -3   7  -6 661.479 164.149   9
  -3   7  -7 501.607 155.618   9
   3  -6  -7 66.8821 56.6844   2
   3  -6  -6 301.284 91.1168   2
   3  -6  -5 71.4232 49.0831   2
  -3   6   5 167.013 63.0663   5
   3  -6  -4 1130.85 149.222   2
  -3   6   4 1224.43 159.461   5
   3  -6  -3 2394.57 244.229   6
   3  -6  -3 2585.19 217.132   2
  -3   6   3 2833.42 212.268   2
   3  -6  -2 525.996 111.982   6
   3  -6  -2 536.110 92.0811   2
  -3   6   2 469.158 103.550   5
   3  -6  -1 34.6306 35.9384   6
   3  -6  -1 28.7574 26.3228   2
  -3   6   1 16.1059 33.4290   5
   3  -6   0 104.454 36.3715   2
   3  -6   0 84.2036 60.5681   6
   3  -6   0 75.6609 37.2554   3
   3  -6   1 1302.04 126.342   3
   3  -6   1 1089.87 90.4013   2
   3  -6   1 1080.18 156.143   6
  -3   6  -1 1421.94 165.094   5
   3  -6   2 3561.26 203.067   3
   3  -6   2 3785.72 291.374   6
  -3   6  -2 4176.44 285.127   5
   3  -6   3 1679.58 198.192   6
  -3   6  -3 1740.69 189.537   5
  -3   6  -4 104.558 66.5053   9
  -3   6  -4 157.457 70.3724   5
  -3   6  -5 167.691 82.1992   9
  -3   6  -5 288.139 79.8386   5
  -3   6  -6 179.015 87.7006   9
  -3   6  -6 231.750 71.8620   5
  -3   6  -7 477.070 140.455   9
  -3   6  -8 877.727 199.211   9
   3  -5  -8 579.256 130.175   2
  -3   5   7 459.792 87.8041   5
   3  -5  -7 229.226 81.2838   2
   3  -5  -6 2743.57 254.471   2
  -3   5   6 3213.79 243.428   5
   3  -5  -5 4684.22 317.234   2
  -3   5   5 5250.36 306.538   5
  -3   5   4 5254.52 305.079   2
  -3   5   4 5596.02 357.815   8
   3  -5  -4 5143.79 352.231   6
   3  -5  -4 5282.77 315.988   2
  -3   5   4 5742.81 309.386   5
  -3   5   3 5416.67 356.774   8
   3  -5  -3 5539.35 354.798   6
   3  -5  -3 5573.37 304.144   2
  -3   5   3 5995.55 314.767   5
  -3   5   3 5601.10 293.514   2
  -3   5   2 3827.68 291.506   8
   3  -5  -2 3959.52 284.735   6
   3  -5  -2 3671.08 219.601   2
  -3   5   2 3870.40 245.968   5
  -3   5   2 3722.43 214.145   2
  -3   5   1 5362.34 352.362   8
   3  -5  -1 4951.19 276.515   3
   3  -5  -1 5780.02 254.734   2
   3  -5  -1 6062.23 351.100   6
  -3   5   0 3827.40 289.371   8
   3  -5   0 3709.21 216.900   3
   3  -5   0 3551.61 166.826   2
   3  -5   0 3783.71 272.257   6
  -3   5   0 4153.73 253.000   5
   3  -5   1 2429.72 153.461   3
   3  -5   1 2720.93 225.651   6
  -3   5  -1 2655.64 195.723   5
  -3   5  -2 4272.01 312.094   8
   3  -5   2 4608.03 309.164   6
  -3   5  -2 5236.65 286.324   5
   3  -5   2 4564.16 212.003   3
   3  -5   3 1095.03 88.9349   3
  -3   5  -3 943.341 165.021   9
  -3   5  -3 1125.05 131.254   5
  -3   5  -3 987.657 146.749   8
  -3   5  -4 72.5356 56.1438   9
  -3   5  -4 171.354 66.5644   8
   3  -5   4 86.4771 23.4220   3
  -3   5  -4 119.561 48.1007   5
  -3   5  -5 4675.30 393.597   9
  -3   5  -5 5086.44 341.891   8
  -3   5  -5 5246.40 298.662   5
  -3   5  -6 1059.60 190.967   9
  -3   5  -6 873.171 126.108   5
  -3   5  -7 180.147 93.7089   9
  -3   5  -7 395.106 90.7749   5
  -3   5  -8 740.112 183.838   9
  -3   5  -8 966.179 129.574   5
  -3   5  -8 638.963 142.172   1
  -3   5  -9 206.629 113.073   9
  -3   5  -9 162.060 76.0761   1
   3  -4  -9 144.389 74.9859   2
   3  -4  -8 1105.48 174.177   2
  -3   4   8 1519.86 145.787   5
   3  -4  -7 3650.08 302.507   2
  -3   4   7 4235.46 247.453   5
  -3   4   6 1246.52 149.631   8
  -3   4   6 1175.33 124.652   5
   3  -4  -6 1034.83 148.690   2
  -3   4   5 1839.72 181.062   2
  -3   4   5 2048.92 193.840   8
   3  -4  -5 2008.58 194.287   2
  -3   4   5 1971.20 160.360   5
  -3   4   4 4054.73 256.726   2
  -3   4   4 4618.21 300.696   8
   3  -4  -4 4518.87 307.781   6
   3  -4  -4 4760.06 281.535   2
  -3   4   4 4543.36 253.768   5
   3  -4  -3 44.2250 37.4929   6
  -3   4   3 83.6672 39.1507   5
  -3   4   3 29.6421 37.6945   8
   3  -4  -3 60.6189 34.7958   2
  -3   4   3 75.6709 35.4139   2
  -3   4   2 21500.9 641.244   2
   3  -4  -2 19594.4 684.604   1
  -3   4   2 21033.9 763.286   8
   3  -4  -2 21727.6 755.838   6
   3  -4  -2 19908.5 637.926   2
   3  -4  -1 5386.06 350.259   9
  -3   4   1 4830.92 309.718   8
   3  -4  -1 4740.79 291.322   6
   3  -4  -1 4796.00 206.348   2
   3  -4  -1 5101.58 273.838   1
  -3   4   1 4490.34 196.539   2
   3  -4   0 672.417 125.360   9
  -3   4   0 606.241 109.441   8
   3  -4   0 620.165 76.7941   3
   3  -4   0 612.011 104.308   6
   3  -4   0 591.409 91.5051   1
   3  -4   1 232.516 60.0190   1
   3  -4   1 245.390 69.5766   6
   3  -4   1 293.476 45.7431   3
  -3   4  -2 1364.34 178.873   9
   3  -4   2 1422.14 88.2632   3
  -3   4  -2 1683.38 173.855   8
   3  -4   3 1027.38 63.6102   3
  -3   4  -3 955.950 155.678   9
  -3   4  -3 1125.07 144.419   8
  -3   4  -3 1344.87 133.534   5
  -3   4  -4 10933.5 522.351   1
  -3   4  -4 10898.8 586.643   9
  -3   4  -4 11713.2 512.903   8
  -3   4  -4 11633.4 458.324   5
  -3   4  -5 1461.03 211.179   9
  -3   4  -5 1526.98 169.370   8
  -3   4  -5 1637.90 148.504   5
  -3   4  -5 1637.39 189.004   1
  -3   4  -6 808.993 170.318   9
  -3   4  -6 981.288 137.104   8
  -3   4  -6 996.896 158.657   1
  -3   4  -6 774.942 102.734   5
  -3   4  -7 142.850 88.9647   9
  -3   4  -7 97.4497 63.9943   1
  -3   4  -7 93.9660 40.6036   5
  -3   4  -8 186.191 96.8415   9
  -3   4  -8 271.707 92.2653   1
  -3   4  -8 381.135 78.4638   5
  -3   4  -9 357.169 113.780   1
   3  -3 -10 1256.19 189.469   3
   3  -3  -9 422.573 109.078   3
  -3   3   9 514.605 80.2847   5
  -3   3   8 762.007 108.131   8
  -3   3   8 672.904 84.0351   5
  -3   3   7 2911.57 217.757   8
  -3   3   7 3176.91 190.964   5
   3  -3  -7 3187.18 271.373   2
   3  -3  -6 251.359 73.3305   2
  -3   3   6 456.233 84.2732   8
   3  -3  -5 389.331 81.8977   2
  -3   3   5 492.168 89.4250   2
  -3   3   5 471.454 87.3271   8
  -3   3   4 2218.65 174.785   2
  -3   3   4 2632.36 206.970   8
   3  -3  -4 2017.73 172.991   2
  -3   3   3 1313.39 123.489   2
  -3   3   3 1449.72 145.032   6
   3  -3  -2 3185.33 246.679   9
  -3   3   2 3100.61 170.820   2
   3  -3  -2 3340.89 196.305   1
  -3   3   1 3679.21 156.258   2
   3  -3  -1 3646.43 263.369   9
   3  -3  -1 3355.35 204.420   1
   3  -3   0 1512.72 166.908   9
   3  -3   0 1362.58 129.135   1
  -3   3  -1 1636.27 173.630   9
   3  -3   1 1505.77 82.9310   3
  -3   3  -2 361.387 90.5442   9
  -3   3  -2 328.855 73.0377   1
  -3   3  -3 72.3913 46.0653   9
  -3   3  -3 158.096 56.4187   8
  -3   3  -4 1118.70 171.071   9
  -3   3  -4 849.144 118.418   8
  -3   3  -5 2687.26 208.187   8
  -3   3  -5 2654.09 271.595   9
  -3   3  -5 2555.65 229.757   1
   3  -3   5 2192.13 119.905   2
   3  -3   6 935.931 90.0981   2
  -3   3  -6 1098.89 134.213   8
  -3   3  -6 1174.97 115.702   5
  -3   3  -6 1204.80 165.925   1
  -3   3  -7 832.743 115.047   8
  -3   3  -7 843.101 98.1674   5
  -3   3  -7 797.496 142.034   1
  -3   3  -8-11.6707 24.2192   8
  -3   3  -8 20.5458 56.4035   1
  -3   3  -8 25.1414 26.0870   5
  -3   3  -9 22.0725 39.6718   1
  -3   3 -10 589.277 145.348   1
   3  -2 -11 58.2392 60.4302   7
   3  -2 -11-22.7037 40.8039   3
   3  -2 -10 104.574 71.7763   7
   3  -2 -10 20.8706 30.6387   3
  -3   2  10 41.8608 24.0488   5
  -3   2   9 199.925 50.0970   8
   3  -2  -9 152.116 73.9582   3
  -3   2   9 199.909 43.2317   5
  -3   2   8 8597.93 373.102   8
   3  -2  -8 8149.62 450.583   3
  -3   2   7 735.744 102.625   8
   3  -2  -7 674.897 117.048   3
  -3   2   6 84.2944 46.1385   2
   3  -2  -6 81.4883 39.9056   3
  -3   2   5 12.1170 25.1482   2
  -3   2   5 21.7202 31.8743   6
  -3   2   4 549.791 85.4418   2
   3  -2  -4 563.747 93.1504   6
  -3   2   4 504.504 82.0636   6
  -3   2   3 1003.87 103.680   2
   3  -2  -3 1035.66 117.991   6
  -3   2   3 933.574 107.490   6
   3  -2  -3 1015.82 93.3495   1
   3  -2  -2 5761.64 303.554   9
  -3   2   2 4923.61 224.006   2
   3  -2  -2 5275.75 235.946   1
   3  -2  -2 5280.53 273.125   6
   3  -2  -2 5042.42 232.551   3
   3  -2  -1 14086.3 548.510   9
  -3   2   1 14537.4 428.680   2
   3  -2  -1 14288.2 482.547   1
   3  -2  -1 14856.3 528.399   6
   3  -2  -1 14403.5 446.030   3
   3  -2   0 221.977 60.2025   9
  -3   2   0 185.943 24.3253   2
   3  -2   0 198.755 31.1514   3
   3  -2   0 269.329 59.6442   6
  -3   2   0 214.704 51.8967   1
  -3   2  -1 112.710 45.0643   9
  -3   2  -1 78.1422 35.1739   1
  -3   2  -2 70.9967 41.6869   9
  -3   2  -2 33.0424 32.3432   1
  -3   2  -3 801.738 128.517   9
  -3   2  -3 544.877 52.9996   2
  -3   2  -4 1702.29 112.484   2
   3  -2   4 1694.98 105.201   2
  -3   2  -5 3623.95 271.173   1
  -3   2  -5 3417.80 189.116   2
   3  -2   5 3196.05 174.046   2
  -3   2  -6 1163.65 163.288   1
  -3   2  -6 978.930 121.125   8
  -3   2  -6 1013.08 110.381   2
   3  -2   6 820.169 94.9435   2
  -3   2  -7 1457.49 80.9245   3
  -3   2  -7 1780.30 155.079   8
  -3   2  -8 780.410 68.2834   3
  -3   2  -8 970.146 112.878   8
  -3   2  -8 1041.95 169.383   1
  -3   2  -8 786.594 87.2178   5
  -3   2  -9 198.757 85.8647   1
  -3   2 -10 331.897 110.282   1
   3  -1 -11 557.547 151.029   7
   3  -1 -11 696.571 140.016   3
   3  -1 -10 249.072 103.533   7
   3  -1 -10 240.266 77.9420   3
   3  -1  -9 1148.65 163.065   3
  -3   1   9 1241.05 121.577   8
   3  -1  -9 1293.05 193.745   7
   3  -1  -8 1121.58 153.408   3
   3  -1  -7 2496.40 215.951   3
   3  -1  -6 849.946 119.127   3
  -3   1   6 915.993 124.207   2
  -3   1   6 773.208 106.354   6
   3  -1  -5 6216.71 324.275   3
  -3   1   5 6919.29 338.808   2
  -3   1   5 6772.52 315.903   6
   3  -1  -5 6588.05 235.112   1
   3  -1  -4 1045.40 112.651   3
   3  -1  -4 957.328 74.0600   1
  -3   1   4 764.399 94.8180   6
  -3   1   4 914.318 108.007   2
   3  -1  -3 1433.94 122.380   3
   3  -1  -3 1667.71 135.170   6
  -3   1   3 1516.82 127.344   6
  -3   1   3 1639.45 130.600   2
   3  -1  -2 5852.34 248.297   3
   3  -1  -2 5765.47 278.548   9
   3  -1  -2 6027.84 271.548   6
  -3   1   2 5789.84 250.154   2
   3  -1  -1 1782.23 109.957   3
   3  -1  -1 2105.80 155.745   9
   3  -1  -1 1977.04 143.829   6
  -3   1   1 1936.51 130.638   1
   3  -1   0 6708.33 223.995   3
  -3   1   0 7109.37 295.534   1
  -3   1  -1 17923.2 514.848   2
  -3   1  -1 17531.0 615.600   9
  -3   1  -1 18042.6 597.967   1
   3  -1   1 17915.7 453.800   3
  -3   1  -2 4682.92 274.373   9
  -3   1  -2 4133.02 189.157   2
  -3   1  -3 2203.55 141.464   2
  -3   1  -4 1192.19 114.753   2
   3  -1   4 1014.04 96.7265   2
  -3   1  -5 4181.26 151.457   3
  -3   1  -5 4342.21 152.452   3
  -3   1  -5 4589.68 252.810   2
   3  -1   5 4584.16 234.229   2
  -3   1  -6 7974.71 270.575   3
  -3   1  -6 7731.13 267.785   3
   3  -1   6 8491.86 366.806   2
  -3   1  -7 2740.42 146.032   3
  -3   1  -7 2666.60 217.524   2
   3  -1   7 2619.50 201.838   2
  -3   1  -8 1142.18 102.260   3
  -3   1  -8 1252.74 119.784   8
  -3   1  -8 1186.27 158.156   2
  -3   1  -9 623.484 120.673   2
   3   0 -12 151.566 89.0341   7
   3   0 -11 1159.24 209.218   7
   3   0 -10 447.902 117.567   7
   3   0 -10 274.752 84.3210   3
   3   0  -9 2600.48 241.631   3
   3   0  -9 2317.60 252.424   7
   3   0  -8 3918.27 287.005   3
   3   0  -8 4194.39 310.946   7
   3   0  -7 2717.17 223.967   3
  -3   0   7 2545.25 194.499   6
   3   0  -6 2575.63 205.497   3
  -3   0   6 2566.01 183.229   6
  -3   0   6 2193.34 194.568   2
   3   0  -5 11758.4 475.160   3
  -3   0   5 11413.6 431.252   6
  -3   0   5 12561.8 489.987   2
   3   0  -4 7723.33 342.352   3
  -3   0   4 7423.09 306.160   6
   3   0  -3 5450.86 257.434   3
   3   0  -3 5375.95 243.974   6
  -3   0   3 4997.28 231.802   6
   3   0  -2 2170.51 135.203   9
   3   0  -2 2211.47 140.611   3
   3   0  -2 1829.22 127.506   6
  -3   0   2 2264.52 119.629   1
  -3   0   2 2345.38 141.367   3
  -3   0   1 2161.32 125.720   3
   3   0  -1 2049.50 124.936   3
   3   0  -1 2015.04 132.558   6
  -3   0   0 13096.1 401.206   3
   3   0   0 13454.8 408.348   3
  -3   0  -1 12159.3 431.798   9
  -3   0  -1 11609.8 356.710   3
   3   0   1 12025.0 364.766   3
  -3   0  -1 11938.4 420.619   2
  -3   0  -2 5662.83 269.952   2
  -3   0  -2 5497.97 196.742   3
  -3   0  -3 3105.41 202.067   2
  -3   0  -3 2805.86 131.242   3
  -3   0  -4 1070.10 127.160   2
   3   0   4 1049.64 139.112   7
  -3   0  -4 1014.75 79.3254   3
  -3   0  -5 3472.80 246.492   2
  -3   0  -5 3037.68 159.671   3
   3   0   5 3369.64 218.932   2
  -3   0  -6 1226.19 103.341   3
  -3   0  -6 1527.72 171.822   2
   3   0   6 1181.32 133.473   2
  -3   0  -7 457.503 104.272   2
  -3   0  -7 278.144 51.2566   3
  -3   0  -8 439.905 76.2026   3
  -3   0  -8 464.781 107.915   2
  -3   0  -9 1272.01 134.234   3
  -3   0  -9 1601.09 204.578   2
   3   1 -12 3163.66 302.496   3
   3   1 -12 2894.16 328.032   7
   3   1 -11 4340.90 383.210   7
   3   1 -11 4007.54 197.311   4
   3   1 -10 2462.89 246.118   3
   3   1 -10 2527.30 273.246   7
   3   1  -9 1166.37 163.381   3
   3   1  -9 1082.49 168.675   7
   3   1  -8 376.671 93.3661   7
   3   1  -8 376.492 88.5637   3
  -3  -1   8 252.345 65.6041   6
   3   1  -7 2156.31 200.846   3
   3   1  -7 2414.46 206.571   7
  -3  -1   7 2389.43 176.679   6
   3   1  -6 29180.8 956.065   3
  -3  -1   6 29440.6 867.483   6
  -3  -1   6 29584.6 967.758   2
   3   1  -5 8701.23 397.406   3
  -3  -1   5 8650.75 331.052   6
  -3  -1   5 8711.36 377.067   3
  -3  -1   4 6818.54 310.343   3
   3   1  -4 6437.39 314.830   3
  -3  -1   4 6729.03 262.123   6
  -3  -1   3 4463.58 230.398   3
   3   1  -3 4450.29 239.456   3
  -3  -1   3 4494.35 156.364   1
   3   1  -2 3.01109 11.2649   9
  -3  -1   2 14.7634 18.7614   3
   3   1  -2-4.41901 13.7556   6
   3   1  -2-8.04151 16.6879   3
  -3  -1   1 53.3873 22.9917   3
   3   1  -1 31.3260 18.6061   6
   3   1  -1 73.0404 28.3782   3
  -3  -1   0 16317.8 513.593   3
   3   1   0 17177.2 532.868   3
  -3  -1  -1 914.843 87.5901   9
  -3  -1  -1 989.720 86.4475   3
   3   1   1 1011.91 92.0033   3
  -3  -1  -1 952.410 111.079   2
  -3  -1  -2 3934.03 246.105   2
  -3  -1  -2 3812.67 184.917   3
   3   1   2 3348.97 217.189   7
  -3  -1  -3 5429.90 311.184   2
  -3  -1  -3 4907.00 226.157   3
   3   1   3 5282.67 293.182   7
  -3  -1  -4 428.371 96.2455   2
   3   1   4 420.726 88.3261   7
  -3  -1  -4 436.886 64.1163   3
  -3  -1  -5 1390.77 171.684   2
  -3  -1  -5 1185.22 111.773   3
  -3  -1  -6 110.167 60.3117   2
  -3  -1  -6 123.709 40.2352   3
  -3  -1  -7 861.439 103.538   3
  -3  -1  -7 854.333 147.603   2
  -3  -1  -8 243.028 88.9675   2
  -3  -1  -9 444.574 119.394   2
   3   2 -12 1912.46 237.283   3
   3   2 -11 220.180 51.2145   4
   3   2 -10 540.884 124.644   7
   3   2  -9 269.671 87.5663   7
   3   2  -9 92.5427 60.8318   3
   3   2  -8-15.1563 38.5214   7
  -3  -2   8-10.3349 28.3720   6
   3   2  -8 16.9646 24.8940   3
   3   2  -7 8462.25 437.178   3
   3   2  -7 8967.06 415.441   7
  -3  -2   7 9497.20 373.679   6
   3   2  -6 96.3792 45.8566   7
  -3  -2   6 138.265 35.9034   6
   3   2  -6 14.0036 29.1063   3
   3   2  -5-7.15846 22.2832   7
  -3  -2   5 11.1382 16.3445   3
  -3  -2   5 5.24781 18.0598   6
   3   2  -5 12.5803 18.4606   3
   3   2  -4 425.226 56.3815   7
  -3  -2   4 470.393 77.1596   3
  -3  -2   4 412.009 47.5557   6
   3   2  -4 420.397 78.8342   3
  -3  -2   3 2910.69 191.519   3
   3   2  -3 3270.52 212.028   3
  -3  -2   2 1880.63 147.634   3
   3   2  -2 2006.49 159.063   3
  -3  -2   1 7943.17 325.148   3
   3   2  -1 7727.93 337.681   3
   3   2  -1 7319.94 246.224   7
   3   2  -1 7323.09 227.579   6
   3   2   0 334.301 48.8150   7
  -3  -2   0 384.293 62.7023   3
  -3  -2   0 407.319 80.3990   2
   3   2   0 309.394 61.3018   3
   3   2   1 79.7220 32.3459   7
  -3  -2  -1 16.2629 20.6876   3
  -3  -2  -1 65.6183 40.8621   2
   3   2   2 8.41234 24.6900   7
  -3  -2  -2 8.36824 15.0417   3
  -3  -2  -2 29.3498 30.4548   2
  -3  -2  -3 1886.51 148.931   3
   3   2   3 1989.07 167.242   7
  -3  -2  -4 1272.32 173.138   2
  -3  -2  -4 1325.44 127.264   3
  -3  -2  -5 1652.91 202.892   2
  -3  -2  -5 1362.01 132.864   3
  -3  -2  -6 1642.05 213.782   2
  -3  -2  -7 794.635 154.496   2
  -3  -2  -8 25.3253 52.5589   2
   3   3 -12 955.622 169.039   3
   3   3 -11 43.9075 50.9518   3
   3   3 -11 56.3989 27.6150   4
   3   3 -10 1234.79 128.264   4
   3   3  -9 2654.65 254.178   3
   3   3  -9 3013.95 205.048   4
  -3  -3   8 152.036 45.5004   6
   3   3  -8 35.2016 36.5748   3
  -3  -3   7 178.973 44.6945   6
   3   3  -7 97.1250 50.4999   3
  -3  -3   6 10.4825 18.8432   6
   3   3  -6 29.8071 26.7874   3
  -3  -3   5 360.655 41.5150   6
   3   3  -5 390.233 83.4331   3
  -3  -3   5 301.592 34.6397   1
  -3  -3   4 2338.10 184.585   3
   3   3  -4 1926.91 110.389   9
   3   3  -4 2341.82 195.782   3
  -3  -3   3 3654.23 235.783   3
   3   3  -3 4005.28 253.898   3
  -3  -3   2 818.300 105.594   3
   3   3  -2 819.667 112.309   3
  -3  -3   1 1618.35 144.296   3
   3   3  -1 1594.82 156.578   3
  -3  -3   0 538.602 83.8959   3
  -3  -3   0 505.890 98.7910   2
   3   3   0 495.078 88.8627   3
  -3  -3  -1 270.851 61.3955   3
  -3  -3  -1 196.702 66.1051   2
  -3  -3  -2 573.836 87.9649   3
  -3  -3  -2 664.190 121.537   2
  -3  -3  -3 823.080 144.823   2
  -3  -3  -3 701.399 99.9903   3
  -3  -3  -4 1637.58 208.195   2
  -3  -3  -5 1446.33 205.442   2
   3   3   5 1632.73 146.111   4
  -3  -3  -6 24.7938 44.5615   2
   3   3   6 18.2607 18.9529   4
   3   3   7 177.388 57.6842  10
  -3  -3  -7 212.744 95.6853   2
   3   4 -11 561.262 132.369   3
   3   4 -11 524.818 84.3024   4
   3   4 -10 499.100 102.244  10
   3   4 -10 473.313 85.8133   4
   3   4  -9 1498.15 155.995   4
   3   4  -8 3648.95 297.512   3
   3   4  -8 4200.13 262.830   4
   3   4  -7 3835.52 293.993   3
   3   4  -7 3569.06 244.208   4
  -3  -4   6 1752.27 104.873   1
  -3  -4   6 1846.85 94.9334   6
   3   4  -5 343.403 58.3392   9
   3   4  -5 410.390 90.1060   3
   3   4  -4 2104.45 201.195   3
   3   4  -3 2836.51 231.580   3
   3   4  -2 7459.85 396.175   3
   3   4  -1 6793.03 374.521   3
  -3  -4   1 5750.99 371.309   2
  -3  -4   0 3147.46 268.544   2
  -3  -4  -1 470.412 58.8313   9
   3   4   1 480.890 55.1605   6
  -3  -4  -1 553.917 118.459   2
  -3  -4  -2 6565.01 433.718   2
   3   4   2 5965.95 265.161   6
   3   4   2 6680.72 336.420   4
  -3  -4  -3 785.211 152.202   2
   3   4   3 534.193 90.7609   4
  -3  -4  -4 989.536 175.454   2
   3   4   4 906.493 118.317   4
  -3  -4  -5 1583.21 229.301   2
   3   4   5 1668.71 184.959  10
   3   4   5 1810.31 163.545   4
   3   4   6 550.449 105.701  10
  -3  -4  -6 1011.71 194.031   2
   3   5 -10 2431.65 241.573  10
   3   5 -10 2420.53 259.898   3
   3   5 -10 2310.08 199.748   4
   3   5  -9 1084.55 166.505  10
   3   5  -9 1357.60 154.823   4
   3   5  -8 3354.98 286.534  10
   3   5  -8 3137.83 241.599   4
   3   5  -7 2217.50 195.218   9
   3   5  -7 2500.50 244.012   3
   3   5  -7 2270.21 204.467   4
   3   5  -6 9.78471 24.8703   9
  -3  -5   6 6.18266 19.2474   1
   3   5  -6 18.6490 19.3522   3
   3   5  -6 14.4277 21.1729   4
   3   5  -5 4223.04 312.395   3
   3   5  -5 4425.86 287.186   4
   3   5  -4 4914.93 341.154   3
   3   5  -3 708.417 124.235   3
   3   5  -3 624.337 106.270   4
   3   5  -2 1744.39 197.539   3
   3   5  -2 1840.58 181.823   4
   3   5  -1 1034.20 136.413   4
   3   5  -1 793.306 137.039   3
   3   5   0 42.4734 29.3973   4
  -3  -5  -1 16391.4 749.643   2
   3   5   1 17952.7 647.350   4
   3   5   2 801.215 139.573  10
   3   5   2 830.691 124.428   4
  -3  -5  -2 1100.93 186.528   2
  -3  -5  -3 159.998 83.1200   2
   3   5   3 201.435 76.1265  10
   3   5   3 187.318 60.6689   4
  -3  -5  -4 226.289 92.9139   2
   3   5   4 195.445 71.5340  10
   3   5   4 165.643 54.6839   4
   3   5   5 309.826 89.5122  10
  -3  -5  -5 149.229 93.1094   2
   3   5   5 302.190 72.3128   4
   3   6  -9 21.6314 63.4840  10
   3   6  -9 17.9607 37.2725   9
   3   6  -9-15.3500 27.5870   4
   3   6  -8 196.194 68.6480   9
   3   6  -8 373.806 88.8186   4
   3   6  -7 1072.87 174.157  10
   3   6  -7 994.863 130.065   9
   3   6  -7 1744.84 214.180   3
   3   6  -7 1851.85 191.085   4
   3   6  -6 1860.35 230.073  10
   3   6  -6 1901.41 224.526   3
   3   6  -6 1810.33 194.422   4
   3   6  -5 1944.62 235.206  10
   3   6  -5 2099.40 237.363   3
   3   6  -5 2192.15 214.518   4
   3   6  -4 283.761 90.9524  10
   3   6  -4 432.528 109.270   3
   3   6  -3 43.6060 39.1980  10
   3   6  -3 41.9566 43.5471   3
   3   6  -3 48.4038 44.3059   4
  -3  -6   2 141.154 73.3094   2
   3   6  -2 128.251 70.2180   3
   3   6  -2 160.496 62.4025   4
   3   6  -1 1435.12 202.820  10
  -3  -6   1 1399.87 205.706   2
   3   6  -1 1164.11 153.771   4
   3   6   0 2334.83 257.089  10
   3   6   0 2830.60 240.445   4
   3   6   1 986.329 166.996  10
   3   6   1 1201.43 156.264   4
   3   6   2 83.9988 57.6675  10
   3   6   2 45.0274 49.2690   4
  -3  -6  -3 212.321 99.5921   2
   3   6   3 82.9579 57.0536  10
   3   6   3 248.668 72.8820   4
   3   7  -7 24.6628 44.3345  10
   3   7  -7 69.7121 57.1932   4
   3   7  -6 737.919 151.951  10
   3   7  -6 878.326 166.108   3
   3   7  -6 645.307 119.885   4
   3   7  -5 3236.61 320.530  10
   3   7  -5 3494.08 325.359   3
   3   7  -5 3013.98 265.407   4
   3   7  -4-24.5021 50.8474  10
  -3  -7   4 26.0000 46.7270   2
   3   7  -4 23.9406 43.0260   3
  -3  -7   3 498.630 136.671   2
   3   7  -3 583.009 138.568   3
   3   7  -3 472.323 103.365   4
   3   7  -2 268.858 91.5508  10
  -3  -7   2 158.907 82.5644   2
   3   7  -2 174.593 65.4729   4
   3   7  -1 73.1165 50.5777  10
  -3  -7   1 27.8191 49.9963   2
   3   7  -1-17.3258 25.4242   4
   3   7   0 389.695 121.484  10
  -3  -7   0 407.158 124.698   2
   3   7   0 309.447 89.5760   4
   3   7   1 145.306 75.4617  10
   3   7   1 118.996 61.1963   4
  -3  -7  -1 215.054 100.862   2
  -4   7   4 135.101 74.9972   5
   4  -7  -3 424.810 115.411   6
  -4   7   3 544.500 121.510   5
   4  -7  -2 1038.22 176.791   6
  -4   7   2 957.703 167.588   5
   4  -7  -1 2814.28 287.589   6
  -4   7   1 3458.80 299.985   5
   4  -7   0 428.926 120.255   6
   4  -7   1 751.979 147.459   6
  -4   7  -1 910.574 156.271   5
   4  -7   2-43.9630 82.2390   6
  -4   7  -2 19.7139 40.9161   5
   4  -7   3 343.895 106.802   6
  -4   7  -3 470.161 114.610   5
   4  -7   4 1490.59 218.572   6
  -4   7  -4 2111.07 236.945   5
   4  -7   5 51.2530 70.3548   6
  -4   7  -5 19.5348 49.6548   5
   4  -6  -6 17.9943 37.3421   2
  -4   6   6-17.9526 37.2555   5
   4  -6  -5 1116.84 154.701   2
  -4   6   5 1763.78 193.361   5
  -4   6   4 856.197 157.641   8
   4  -6  -4 987.158 164.366   6
  -4   6   4 919.435 137.331   5
  -4   6   3 2786.06 280.190   8
   4  -6  -3 3226.70 295.702   6
  -4   6   3 3329.47 257.722   5
  -4   6   2 2247.04 252.744   8
   4  -6  -2 2262.97 245.910   6
  -4   6   2 2219.90 211.272   5
  -4   6   1 1363.70 193.166   8
   4  -6  -1 1150.59 178.277   6
  -4   6   0 21.9788 32.2536   8
   4  -6   0-97.8526 113.063   6
  -4   6   0 15.1585 31.4593   5
   4  -6   1 4608.47 342.851   6
  -4   6  -1 3959.31 283.353   5
  -4   6  -2 2339.56 251.533   8
   4  -6   2 2077.83 234.105   6
  -4   6  -2 2086.02 203.473   5
  -4   6  -3 1001.86 167.407   8
   4  -6   3 1124.43 174.620   6
  -4   6  -3 740.558 124.290   5
  -4   6  -4 524.274 122.451   8
   4  -6   4 381.222 109.572   6
  -4   6  -4 383.141 90.4828   5
  -4   6  -5 59.3284 61.5769   9
  -4   6  -5 63.8343 46.8578   5
  -4   6  -6 726.736 176.902   9
  -4   6  -6 395.599 98.3758   5
  -4   5   8 1983.11 203.786   5
  -4   5   7 68.1781 46.9522   5
  -4   5   6 4307.63 330.259   8
  -4   5   6 4578.41 289.736   5
  -4   5   5 5282.19 366.777   8
  -4   5   5 5289.40 312.702   5
  -4   5   4 858.066 144.054   8
  -4   5   4 809.521 117.482   5
  -4   5   4 589.931 95.6421   2
  -4   5   3 332.957 99.9167   8
   4  -5  -3 437.664 102.943   6
  -4   5   3 301.016 76.9199   5
  -4   5   3 389.843 69.6428   2
  -4   5   2 315.156 94.0757   8
   4  -5  -2 364.605 93.0899   6
  -4   5   2 398.622 59.9513   2
  -4   5   2 400.938 87.7070   5
  -4   5   1 983.421 155.469   8
   4  -5  -1 920.107 108.191   3
   4  -5  -1 745.226 144.111   6
  -4   5   0 15958.6 700.548   8
   4  -5   0 15276.2 524.695   3
   4  -5   0 15859.0 675.597   6
  -4   5   0 16558.0 631.271   5
   4  -5   1 1754.92 203.091   6
  -4   5  -1 1839.33 180.732   5
  -4   5  -2 526.635 120.520   8
   4  -5   2 632.582 127.336   6
  -4   5  -2 603.489 103.542   5
  -4   5  -3 445.354 108.942   8
  -4   5  -3 637.971 106.163   5
  -4   5  -4-26.0086 46.7433   9
  -4   5  -4 57.8927 49.0476   8
  -4   5  -4 67.0507 41.7443   5
  -4   5  -5 27.9679 50.2662   9
  -4   5  -5 38.3003 44.4344   8
  -4   5  -5 13.2504 27.5022   5
  -4   5  -6 2445.94 311.106   9
  -4   5  -6 2429.80 248.343   8
  -4   5  -6 2972.37 232.197   5
  -4   5  -7 31.8660 57.2871   9
  -4   5  -7 83.4560 50.0159   5
   4  -4  -9 309.184 97.3949   3
  -4   4   9 223.108 63.6651   5
  -4   4   8 16.0700 33.3492   8
   4  -4  -8 20.1788 41.8756   3
  -4   4   8-11.0236 30.2629   5
  -4   4   7 349.593 87.0351   8
  -4   4   7 587.046 93.1388   5
  -4   4   6 1718.22 196.313   8
  -4   4   6 1860.12 171.511   5
  -4   4   5 861.273 120.379   2
  -4   4   5 783.808 132.986   8
  -4   4   4 723.776 103.350   2
  -4   4   4 846.976 135.738   8
  -4   4   3 668.077 86.7104   2
  -4   4   3 590.799 115.488   8
  -4   4   2 18.0982 37.5580   8
  -4   4   2 5.99208 19.6621   2
  -4   4   1 1688.56 195.236   8
  -4   4   0-18.1377 26.6161   8
   4  -4   0 18.3975 15.5879   3
   4  -4   1 246.593 36.2571   3
   4  -4   1 341.104 39.3902   3
  -4   4  -2 1051.27 154.429   8
  -4   4  -3 1842.67 235.130   9
  -4   4  -3 2165.42 220.462   8
  -4   4  -4 361.607 115.017   9
  -4   4  -4 434.689 99.2694   8
  -4   4  -4 406.584 107.187   1
  -4   4  -5 468.302 132.760   9
  -4   4  -5 516.565 107.828   8
  -4   4  -6-28.0469 58.2059   9
  -4   4  -6 34.0008 46.6734   8
  -4   4  -6 35.8127 37.1633   5
  -4   4  -7 120.994 83.1758   9
  -4   4  -7 281.541 80.7405   8
  -4   4  -7 161.403 56.3093   5
  -4   4  -7 358.313 109.094   1
  -4   4  -8 161.656 88.8292   9
  -4   4  -8 129.715 60.7655   8
  -4   4  -8 190.347 85.5972   1
   4  -3 -10 114.221 62.7701   3
   4  -3  -9 357.026 100.094   3
  -4   3   9 268.626 60.1165   5
  -4   3   8 14.7061 30.5241   8
   4  -3  -8 38.2309 34.3591   3
  -4   3   7 262.939 77.2692   8
   4  -3  -7 328.118 86.2066   3
   4  -3  -6 3766.07 225.634   1
  -4   3   6 3730.90 279.383   8
   4  -3  -6 4101.75 289.140   3
  -4   3   5 178.512 57.8572   2
   4  -3  -5 190.783 60.1703   3
   4  -3  -5 224.815 56.2222   1
  -4   3   4 1332.67 135.655   2
   4  -3  -4 1063.99 146.982   6
   4  -3  -4 1274.78 121.150   1
   4  -3  -4 1079.75 127.441   3
  -4   3   3 2062.87 155.379   2
   4  -3  -3 2113.29 164.167   1
   4  -3  -3 2166.26 201.186   6
   4  -3  -3 2094.25 165.296   3
   4  -3  -2 16.6432 29.9136   9
  -4   3   2 12.2263 20.0622   2
   4  -3  -2 9.50187 29.5802   1
   4  -3  -2 41.6142 25.9104   3
   4  -3  -2 14.0591 46.1325   6
   4  -3  -1 982.153 91.0434   3
  -4   3   1 978.742 69.3805   2
   4  -3  -1 1213.69 160.866   9
   4  -3  -1 1281.94 149.405   6
   4  -3   0 514.263 55.0883   3
   4  -3   0 694.027 111.695   6
   4  -3   1 1195.74 150.103   6
  -4   3  -2 310.221 89.1759   9
  -4   3  -2 379.185 89.8870   1
  -4   3  -3 946.815 155.468   9
  -4   3  -3 1103.52 152.708   1
  -4   3  -4 795.971 147.876   9
  -4   3  -4 673.789 126.626   1
  -4   3  -5 1448.23 212.224   9
  -4   3  -5 1431.52 173.757   8
  -4   3  -6 502.558 132.352   9
  -4   3  -6 671.570 123.132   8
  -4   3  -7 86.6833 73.5300   9
  -4   3  -7 194.433 67.7448   8
  -4   3  -7 195.903 90.4168   1
  -4   3  -8 31.4800 56.5792   9
  -4   3  -8 14.1827 32.9123   8
  -4   3  -8 69.9222 63.9879   1
   4  -2 -10 1491.40 205.256   3
   4  -2  -9 2639.52 261.334   3
  -4   2   9 2772.26 218.723   8
   4  -2  -8 1319.74 174.970   3
   4  -2  -7 3558.41 273.958   3
   4  -2  -6 31.1149 24.1705   1
   4  -2  -6 29.5531 30.6729   3
   4  -2  -5 571.631 72.5165   1
   4  -2  -5 572.362 98.3304   3
  -4   2   5 686.086 107.201   2
   4  -2  -4 2316.33 181.519   3
   4  -2  -4 2077.54 144.266   1
  -4   2   4 2405.52 185.202   2
   4  -2  -4 2250.96 199.867   6
   4  -2  -3 8238.90 346.271   3
  -4   2   3 7736.16 331.857   2
   4  -2  -3 7813.55 380.906   6
   4  -2  -2 6936.30 295.957   3
   4  -2  -2 7000.08 371.424   9
  -4   2   2 7330.97 294.881   2
   4  -2  -2 7277.76 361.776   6
   4  -2  -1 4126.06 190.897   3
   4  -2  -1 4047.81 276.622   9
  -4   2   1 4114.37 184.737   2
   4  -2  -1 4429.02 271.311   6
   4  -2   0 2268.61 108.258   3
  -4   2   0 2013.36 103.324   2
   4  -2   0 2568.64 201.419   6
  -4   2   0 2158.42 102.911   2
  -4   2   0 2320.61 184.466   1
  -4   2  -1 1749.22 167.469   1
  -4   2  -2 2337.82 221.960   9
  -4   2  -2 2886.57 225.779   1
  -4   2  -3 4024.79 305.674   9
  -4   2  -3 4331.96 291.923   1
  -4   2  -4 3917.46 316.619   9
  -4   2  -4 3387.75 273.571   1
  -4   2  -4 3155.93 156.137   2
  -4   2  -5 2363.20 264.089   9
  -4   2  -5 1977.29 217.492   1
  -4   2  -5 2258.47 146.704   2
  -4   2  -6 833.396 167.290   9
  -4   2  -6 1032.99 109.075   2
  -4   2  -7 810.146 123.960   8
  -4   2  -8 3253.53 322.505   1
  -4   2  -8 2954.17 232.642   8
   4  -1 -11 1182.83 205.966   7
   4  -1 -11 1337.07 195.102   3
   4  -1 -10 1498.97 203.463   3
   4  -1 -10 1749.31 237.292   7
   4  -1  -9 1986.60 220.931   3
   4  -1  -8 2242.85 224.911   3
   4  -1  -7 2899.00 244.264   3
   4  -1  -6 2010.39 192.079   3
   4  -1  -5 673.431 105.049   3
  -4   1   5 593.312 95.0191   6
  -4   1   5 842.206 114.632   2
   4  -1  -4 5025.06 275.058   3
   4  -1  -4 5239.14 291.034   6
  -4   1   4 4638.93 280.033   2
   4  -1  -3 3601.46 210.561   3
   4  -1  -3 3159.60 216.351   9
   4  -1  -3 3585.83 227.273   6
  -4   1   3 3069.35 207.279   2
   4  -1  -2 7123.07 295.685   3
   4  -1  -2 6778.55 334.638   9
   4  -1  -2 7143.58 332.481   6
   4  -1  -1 5762.14 241.897   3
   4  -1  -1 6333.59 308.827   6
  -4   1   1 6485.39 291.202   1
   4  -1   0 410.647 48.9242   3
   4  -1   0 397.629 77.0761   6
  -4   1   0 390.653 76.3012   1
  -4   1   0 471.300 62.9980   2
  -4   1  -1 4559.66 215.020   2
  -4   1  -1 4610.65 273.499   9
  -4   1  -1 4758.46 274.929   1
  -4   1  -2 4303.95 274.577   1
  -4   1  -2 3653.36 260.510   9
  -4   1  -2 3690.27 197.987   2
  -4   1  -3 238.443 81.1954   9
  -4   1  -3 407.417 65.9728   2
  -4   1  -4 753.208 138.150   9
  -4   1  -4 1199.63 121.143   2
  -4   1  -5 896.499 114.803   2
  -4   1  -6 110.567 46.0334   2
  -4   1  -7 5741.78 340.292   2
  -4   1  -8 136.957 54.9313   8
  -4   1  -8 189.304 73.2932   2
   4   0 -11 363.834 120.872   7
   4   0 -11 341.156 103.193   3
   4   0 -10 2173.85 242.824   3
   4   0 -10 2901.15 291.729   7
   4   0  -9 1983.97 221.339   3
   4   0  -9 1979.89 229.858   7
   4   0  -8 4002.96 302.612   3
   4   0  -7 1741.32 187.736   3
   4   0  -6 231.673 69.1170   3
  -4   0   6 283.433 63.3124   6
  -4   0   5 129.152 50.2993   2
   4   0  -5 206.682 58.5595   3
  -4   0   5 185.016 51.8434   6
   4   0  -4 8962.27 396.154   3
   4   0  -3 399.131 66.9087   9
   4   0  -3 546.404 79.7200   6
   4   0  -3 483.350 76.5127   3
   4   0  -2 1292.99 117.405   9
   4   0  -2 1471.96 123.946   3
   4   0  -2 1536.82 126.719   6
  -4   0   2 1623.41 120.054   1
  -4   0   2 1670.48 129.192   3
  -4   0   1 2267.18 161.666   1
   4   0  -1 2681.12 159.677   3
   4   0  -1 2809.75 177.957   6
  -4   0   1 2404.77 148.523   3
  -4   0   0 937.446 84.0307   3
   4   0   0 895.500 83.7595   3
  -4   0   0 894.384 102.617   2
  -4   0  -1 2635.08 181.147   2
  -4   0  -1 2350.48 126.435   3
  -4   0  -1 2253.54 165.968   9
  -4   0  -2 1776.09 100.780   3
  -4   0  -2 1595.26 159.537   9
  -4   0  -3-11.8258 21.2576   2
  -4   0  -3 41.8833 32.3950   9
  -4   0  -3 27.0429 13.5915   3
  -4   0  -4 198.918 61.6238   2
  -4   0  -4 130.466 25.4823   3
  -4   0  -5 749.559 62.6683   3
  -4   0  -5 753.997 123.971   2
  -4   0  -6 608.912 113.984   2
  -4   0  -6 527.763 59.5280   3
  -4   0  -7 606.123 120.714   2
  -4   0  -8 95.6144 62.7860   2
   4   1 -11 3454.55 319.724   3
   4   1 -11 3985.09 361.336   7
   4   1 -10 836.233 153.362   7
   4   1 -10 579.437 126.976   3
   4   1  -9 111.916 64.2875   7
   4   1  -9 198.831 71.5545   3
   4   1  -8 128.553 60.1349   7
   4   1  -8 36.5488 37.9517   3
   4   1  -7 396.809 91.1760   3
  -4  -1   7 344.566 69.3293   6
   4   1  -6 74.1012 43.5809   3
  -4  -1   6 161.614 44.2146   6
   4   1  -5 20270.9 726.551   3
  -4  -1   5 20201.0 636.193   6
  -4  -1   4 914.056 111.056   3
   4   1  -4 897.199 116.846   3
   4   1  -3 499.309 58.1423   9
  -4  -1   3 465.925 75.9454   3
  -4  -1   3 473.831 57.9852   1
   4   1  -3 444.289 63.0554   6
   4   1  -3 465.966 80.0032   3
  -4  -1   2 17.2094 21.8703   3
   4   1  -2-6.12198 17.9673   6
   4   1  -2 9.67849 17.3946   3
  -4  -1   1 303.430 55.7923   3
   4   1  -1 250.306 48.5373   6
   4   1  -1 398.096 67.1974   3
  -4  -1   0 2545.46 158.864   3
   4   1   0 2615.12 170.765   3
  -4  -1   0 2241.00 189.439   2
  -4  -1  -1 8125.77 307.539   9
  -4  -1  -1 7879.62 311.837   3
  -4  -1  -1 7918.98 383.974   2
  -4  -1  -2 136.963 43.5504   9
   4   1   2 118.898 50.9806   7
  -4  -1  -2 176.120 41.3110   3
  -4  -1  -2 137.426 55.3319   2
  -4  -1  -3 410.310 92.1391   2
   4   1   3 239.504 71.9893   7
  -4  -1  -3 227.329 44.5981   3
  -4  -1  -4 49.7657 42.1863   2
  -4  -1  -4 67.5657 29.7787   3
  -4  -1  -5 18.2030 37.7797   2
  -4  -1  -5 28.6953 19.7027   3
  -4  -1  -6 573.606 122.157   2
  -4  -1  -7 387.289 107.451   2
   4   2 -11 642.449 138.518   7
   4   2 -11 483.404 117.717   3
   4   2 -10 39.0721 57.3353   7
   4   2 -10-21.5439 22.3564   3
   4   2  -9 50.3694 52.2638   7
   4   2  -9-20.0435 36.0220   3
   4   2  -8 828.527 126.257   7
   4   2  -8 1003.39 153.261   3
   4   2  -7 2449.71 229.376   3
   4   2  -7 2495.74 193.567   7
  -4  -2   7 2251.81 159.456   6
   4   2  -6 3927.00 278.509   3
   4   2  -6 3453.64 212.428   7
  -4  -2   6 3417.68 186.610   6
   4   2  -5 320.479 58.6804   7
   4   2  -5 254.081 67.4650   3
  -4  -2   4 271.283 37.7596   1
   4   2  -4 526.988 94.9786   3
  -4  -2   3 1110.71 123.742   3
   4   2  -3 1152.57 133.019   3
  -4  -2   2 2174.37 169.842   3
   4   2  -2 2277.15 183.911   3
   4   2  -2 2135.72 112.203   6
  -4  -2   1 1003.50 113.010   3
   4   2  -1 1054.78 123.768   3
   4   2  -1 971.264 75.6862   6
  -4  -2   0 1471.29 133.810   3
   4   2   0 1553.02 124.919   7
   4   2   0 1503.61 146.220   3
  -4  -2   0 1492.15 169.525   2
   4   2   1 375.629 67.2169   7
  -4  -2  -1 433.599 70.7950   3
  -4  -2  -1 437.267 93.5784   2
  -4  -2  -2 1648.60 188.096   2
  -4  -2  -2 1429.20 122.080   9
  -4  -2  -2 1889.64 149.305   3
   4   2   2 1743.89 156.265   7
  -4  -2  -3 1139.49 167.860   2
  -4  -2  -3 1305.91 127.145   3
   4   2   3 1363.97 147.768   7
  -4  -2  -4 1818.90 213.805   2
  -4  -2  -4 1606.20 142.927   3
  -4  -2  -5 64.2009 58.7685   2
  -4  -2  -6 484.310 124.857   2
   4   3 -11 3253.73 311.904   3
   4   3 -11 3276.91 238.597   4
   4   3 -10-22.0038 39.5485   3
   4   3  -9 1893.20 219.108   3
   4   3  -8 1054.07 158.509   3
   4   3  -7 142.689 58.6193   3
   4   3  -6 4358.98 307.444   3
   4   3  -5 4096.44 289.455   3
   4   3  -4 4628.15 301.908   3
   4   3  -3 1781.72 178.793   3
   4   3  -2 2529.06 212.588   3
  -4  -3   1 560.055 111.248   2
   4   3  -1 567.753 101.441   3
   4   3   0 2302.90 205.436   3
   4   3   0 2560.98 116.189   6
  -4  -3  -1 1625.39 198.793   2
  -4  -3  -2 1724.04 209.053   2
  -4  -3  -3 846.790 152.422   2
  -4  -3  -4 3446.09 322.217   2
  -4  -3  -5 491.314 125.401   2
  -4  -3  -6 340.208 108.907   2
   4   4 -10 1621.56 213.995   3
   4   4 -10 2160.99 202.258   4
   4   4  -9 1171.55 180.452   3
   4   4  -9 1021.86 142.583   4
   4   4  -8 2657.18 263.898   3
   4   4  -7 633.431 87.8659   9
   4   4  -7 662.947 125.621   3
   4   4  -6 709.453 61.8963   9
   4   4  -6 754.885 133.417   3
   4   4  -5 708.175 124.339   3
   4   4  -4 51.4450 47.0919   3
   4   4  -3 9073.31 470.729   3
   4   4  -2 3980.59 294.910   3
  -4  -4   1 822.424 149.457   2
   4   4  -1 1076.63 152.084   3
  -4  -4   0 380.227 105.491   2
  -4  -4  -1 44.5941 51.7434   2
  -4  -4  -2 47.5944 49.3969   2
  -4  -4  -3 9320.71 572.939   2
   4   4   3 9622.50 457.209   4
  -4  -4  -4-26.5581 61.6468   2
   4   4   4 219.545 71.2121   4
   4   5  -9 1388.67 202.595   3
   4   5  -9 1618.18 187.883   4
   4   5  -8 375.507 102.718   3
   4   5  -8 237.484 77.0146   4
   4   5  -7 63.7916 44.1539   3
   4   5  -7 67.5645 42.9582   4
   4   5  -6-20.5140 30.1035   3
   4   5  -6 16.9225 39.2641   4
   4   5  -5-20.0849 41.6833   3
   4   5  -4 2220.98 239.403   3
   4   5  -3 1491.59 193.123   3
  -4  -5   2 46.6214 48.3749   2
   4   5  -2-20.0348 36.0065   3
  -4  -5   1 352.606 106.527   2
   4   5  -1 250.448 75.8086   4
  -4  -5   0 24.7894 44.5711   2
   4   5   0 98.9373 51.3462   4
   4   5   1 163.705 68.1275   4
  -4  -5  -1 337.916 108.000   2
  -4  -5  -2 2411.00 287.140   2
   4   5   2 2454.02 229.628   4
  -4  -5  -3 259.482 107.986   2
   4   5   3 204.628 69.4852   4
   4   6  -7 679.403 144.350   3
   4   6  -7 452.909 106.179   4
   4   6  -6 439.352 110.472   3
   4   6  -6 475.162 108.547   4
   4   6  -5 22.7267 47.1651   3
   4   6  -5 19.1129 28.0501   4
   4   6  -4 271.602 94.1536   3
   4   6  -3 460.032 119.836   3
   4   6  -3 476.206 114.067   4
  -4  -6   2-26.1719 47.0360   2
   4   6  -2 23.2430 48.2344   3
   4   6  -2 37.9307 39.3572   4
  -4  -6   1 1708.45 241.545   2
   4   6  -1 2208.98 228.715   4
   4   6   0 1326.14 177.073   4
  -4  -6   0 1467.28 229.068   2
  -5   6   4 2669.98 286.448   8
  -5   6   4 2382.26 228.439   5
  -5   6   3 1767.45 234.863   8
  -5   6   3 1423.35 179.513   5
  -5   6   2 934.655 172.920   8
  -5   6   2 1127.79 158.469   5
  -5   6   1 319.840 102.387   8
  -5   6   0 24.6009 44.2374   8
  -5   6   0 119.914 53.3452   5
  -5   6  -1 358.208 97.3029   5
  -5   6  -2 4629.77 392.272   8
  -5   6  -2 4496.32 324.402   5
  -5   6  -3 24.2708 50.3782   8
  -5   6  -3 67.2230 52.3239   5
  -5   5   6 43.7967 50.8120   8
   5  -5  -6 17.8279 37.0025   3
  -5   5   6 30.3305 41.6376   5
  -5   5   5 1662.15 213.778   8
  -5   5   5 1472.19 171.869   5
   5  -5  -5 1504.32 178.575   3
  -5   5   4 449.781 114.708   8
   5  -5  -4 424.697 91.0428   3
   5  -5  -4 335.406 109.235   6
  -5   5   3 158.466 77.9472   8
   5  -5  -3 73.5827 38.2604   3
   5  -5  -3 214.196 80.1748   6
  -5   5   2 524.446 129.990   8
   5  -5  -2 381.371 76.3111   3
   5  -5  -2 498.093 118.390   6
  -5   5   1 1095.39 181.636   8
   5  -5  -1 814.523 150.975   6
   5  -5   0 60.9522 66.6808   6
  -5   5  -1 6306.33 440.109   8
   5  -5   1 6477.38 422.078   6
  -5   5  -2 384.511 110.727   8
   5  -5   2 716.107 140.444   6
  -5   5  -3-22.5300 40.4942   8
   5  -5   3-21.7803 50.5365   6
  -5   5  -4 111.585 61.3293   8
  -5   5  -4 126.469 61.4383   5
  -5   5  -5 350.893 114.024   9
  -5   5  -5 552.320 128.078   8
  -5   5  -5 477.793 101.704   5
  -5   4   7 816.685 144.096   8
   5  -4  -7 600.331 119.496   3
  -5   4   6 1132.39 174.625   8
   5  -4  -6 677.226 121.973   3
   5  -4  -5 1760.01 185.768   3
  -5   4   5 1845.02 221.523   8
   5  -4  -5 1565.35 205.968   6
  -5   4   4 696.194 142.091   8
   5  -4  -4 776.098 117.961   3
   5  -4  -4 800.532 146.443   6
  -5   4   3 22.1703 39.8510   8
   5  -4  -3 33.5731 30.7310   3
   5  -4  -3 38.3478 44.4927   6
  -5   4   2 561.389 128.077   8
   5  -4  -2 408.308 71.8974   3
   5  -4  -2 597.030 122.913   6
  -5   4   2 452.406 48.5831   2
   5  -4  -1 1081.20 99.9563   3
   5  -4  -1 1453.52 188.042   6
   5  -4   0 1366.60 186.555   6
  -5   4  -1 737.722 148.072   8
   5  -4   1 994.806 157.096   6
  -5   4  -2 772.189 147.965   8
   5  -4   2 960.263 153.100   6
  -5   4  -3 585.647 128.050   8
  -5   4  -4 178.848 91.9802   9
  -5   4  -4 211.790 85.2673   8
  -5   4  -4 273.863 92.8820   1
  -5   4  -5 165.385 90.4788   9
  -5   4  -5 82.8801 56.9375   8
  -5   4  -5 111.359 80.0932   1
  -5   4  -6 207.138 102.075   9
  -5   4  -6 362.665 100.506   8
  -5   4  -6 329.522 103.853   1
   5  -3  -8 1389.20 188.575   3
  -5   3   8 1596.93 195.129   8
   5  -3  -7 1406.73 178.558   3
  -5   3   7 1916.86 218.575   8
   5  -3  -6 3979.86 290.633   3
   5  -3  -5 5894.19 339.790   3
  -5   3   5 5511.54 325.935   2
   5  -3  -5 6176.36 392.122   6
  -5   3   4 10.6443 31.2421   2
   5  -3  -4 24.7957 25.7320   3
   5  -3  -4 17.7306 41.1402   6
   5  -3  -3 1324.72 134.692   3
  -5   3   3 1192.95 118.308   2
   5  -3  -3 1216.41 164.210   6
   5  -3  -2 1053.64 107.595   3
  -5   3   2 1008.73 90.0637   2
   5  -3  -2 1088.67 158.726   6
   5  -3  -1 830.469 80.8999   3
   5  -3  -1 869.469 142.753   6
   5  -3   0 4412.18 316.523   6
   5  -3   1 2639.74 242.251   6
  -5   3  -2 1715.56 198.762   1
  -5   3  -3 21.4408 38.5382   9
  -5   3  -3 54.6528 53.4686   1
  -5   3  -4 1100.94 190.186   9
  -5   3  -4 1196.86 178.358   1
  -5   3  -5 486.761 128.000   9
  -5   3  -5 619.427 134.284   8
  -5   3  -5 402.525 112.674   1
  -5   3  -6 667.163 158.919   9
  -5   3  -6 746.932 149.530   1
  -5   3  -6 781.024 142.860   8
   5  -2  -9 1251.58 183.853   3
   5  -2  -8 1107.27 164.557   3
   5  -2  -7 526.954 111.546   3
   5  -2  -6 1810.28 190.984   3
   5  -2  -5 732.959 115.503   3
  -5   2   5 931.473 129.474   2
   5  -2  -4 3475.88 235.784   3
  -5   2   4 3473.62 237.126   2
   5  -2  -4 3346.96 265.667   6
   5  -2  -3 1814.64 153.866   3
   5  -2  -3 1537.90 175.008   9
  -5   2   3 1560.63 146.095   2
   5  -2  -3 2028.97 195.290   6
   5  -2  -2 2895.22 177.349   3
   5  -2  -2 2582.76 230.105   9
  -5   2   2 2690.25 173.311   2
   5  -2  -2 3059.81 240.924   6
   5  -2  -1 171.636 37.9044   3
  -5   2   1 268.486 45.6759   2
  -5   2   0 640.468 63.8415   2
   5  -2   0 566.452 50.6529   3
  -5   2   0 524.901 56.3462   2
   5  -2   0 843.437 127.381   6
  -5   2   0 769.505 118.450   1
  -5   2  -1 778.306 123.953   1
   5  -2   1 897.726 135.373   6
  -5   2  -2 15.9469 40.5325   1
  -5   2  -3 5819.05 394.779   9
  -5   2  -3 5985.44 381.930   1
  -5   2  -4 1531.91 205.124   9
  -5   2  -4 1363.26 190.421   1
  -5   2  -5 141.565 77.4291   9
  -5   2  -5 20.4832 52.0780   1
  -5   2  -6 181.123 80.6045   9
  -5   2  -6 88.0853 79.2149   1
   5  -1  -9 62.6895 48.5055   3
   5  -1  -8 670.530 131.292   3
   5  -1  -7 191.279 70.0234   3
   5  -1  -6 1188.90 153.074   3
   5  -1  -5 215.824 62.8841   9
   5  -1  -5 319.088 75.0429   3
   5  -1  -4 346.535 78.0399   9
   5  -1  -4 305.990 74.7426   6
   5  -1  -4 310.060 69.3309   3
  -5   1   4 379.791 83.8834   2
   5  -1  -3 1167.70 138.496   9
   5  -1  -3 1316.91 129.579   3
   5  -1  -3 1404.40 150.808   6
  -5   1   3 1271.55 142.548   2
   5  -1  -2 1732.15 137.167   3
   5  -1  -2 1751.42 169.670   6
  -5   1   1 193.936 57.2694   1
   5  -1  -1 286.645 74.4899   6
   5  -1  -1 243.018 46.7754   3
  -5   1   0 73.7060 42.2822   1
   5  -1   0 51.7276 35.5101   6
   5  -1   0 30.9268 17.1708   3
  -5   1   0 15.6019 25.6087   2
  -5   1  -1 24.2444 27.8113   2
  -5   1  -1-13.7932 32.0027   1
  -5   1  -2 955.320 135.741   9
  -5   1  -2 809.109 97.7628   2
  -5   1  -2 770.076 126.327   1
  -5   1  -3 1064.32 159.482   9
  -5   1  -3 1404.49 178.488   1
  -5   1  -3 1086.66 116.288   2
  -5   1  -4 359.385 96.4333   9
  -5   1  -4 240.583 81.8039   1
  -5   1  -4 348.336 69.6677   2
  -5   1  -5 234.797 91.5198   9
  -5   1  -5 261.425 88.7345   1
  -5   1  -5 271.440 66.9259   2
  -5   1  -6 216.942 87.2979   1
  -5   1  -6 167.503 89.6356   9
   5   0 -10 90.1679 66.1633   7
   5   0 -10 22.8173 41.0186   3
   5   0  -9 6878.17 441.748   3
   5   0  -8 487.072 107.576   3
   5   0  -7 17.6162 25.8533   3
   5   0  -6 47.2108 32.6763   3
   5   0  -5-10.5590 21.9139   9
   5   0  -5-13.9551 20.4796   3
   5   0  -4 252.826 60.0218   9
   5   0  -4 288.833 67.5050   6
   5   0  -4 268.538 66.1102   3
   5   0  -3 13263.1 510.972   3
   5   0  -3 13916.3 515.567   6
  -5   0   2 204.437 50.1365   1
   5   0  -2 90.7878 55.5102   6
   5   0  -2 167.752 47.5188   3
   5   0  -1 363.458 73.5197   6
  -5   0   1 347.761 70.0552   1
   5   0  -1 326.483 60.1200   3
  -5   0   0 380.590 81.1759   1
   5   0   0 353.437 70.9347   6
  -5   0   0 217.173 57.8056   2
   5   0   0 238.677 47.8946   3
  -5   0  -1 45.6650 20.1276   3
  -5   0  -1 34.7059 33.9664   2
  -5   0  -2 685.642 106.562   2
  -5   0  -2 838.007 114.994   9
  -5   0  -3 1098.04 145.031   9
  -5   0  -3 1083.82 139.098   2
  -5   0  -4 32.8781 48.2506   9
  -5   0  -4 28.9907 36.8484   2
  -5   0  -5 1170.12 153.455   2
  -5   0  -6 524.061 111.614   2
   5   1 -10 3729.50 332.647   3
   5   1 -10 4014.54 330.128   7
   5   1  -9 607.268 122.415   7
   5   1  -9 655.232 130.581   3
   5   1  -8 62.0801 53.4215   7
   5   1  -8 38.9950 40.4768   3
   5   1  -7 1910.20 209.423   3
   5   1  -6 1527.75 179.397   3
   5   1  -5 1225.19 111.829   9
   5   1  -5 1360.50 156.725   3
   5   1  -4 5469.93 317.074   3
  -5  -1   3 774.318 85.4302   1
   5   1  -3 913.663 118.541   3
   5   1  -3 803.459 94.3814   6
  -5  -1   3 793.810 103.984   3
  -5  -1   2 1774.56 150.496   3
  -5  -1   2 1770.97 145.410   1
   5   1  -2 1810.02 160.940   3
   5   1  -2 1899.71 142.460   6
  -5  -1   1 3889.90 219.712   3
   5   1  -1 3829.77 234.553   3
   5   1  -1 3929.61 215.414   6
  -5  -1   1 3779.29 268.903   2
  -5  -1   0 3093.78 187.639   3
   5   1   0 3053.75 201.160   3
   5   1   0 3078.77 199.860   6
  -5  -1   0 3145.51 240.799   2
  -5  -1  -1 1393.44 162.585   2
  -5  -1  -1 1288.35 111.718   3
  -5  -1  -2 1040.78 143.295   2
   5   1   2 813.840 124.531   7
  -5  -1  -3 84.4939 49.6339   2
  -5  -1  -4 1244.94 170.988   2
  -5  -1  -5 989.503 158.928   2
   5   2 -10 1199.47 165.759   7
   5   2 -10 1015.46 174.631   3
   5   2  -9 1274.79 160.288   7
   5   2  -9 1286.80 185.931   3
   5   2  -8 1310.58 178.865   3
   5   2  -8 1384.24 152.973   7
   5   2  -7 4741.85 333.720   3
   5   2  -7 4240.96 257.538   7
   5   2  -6 2339.19 226.093   3
   5   2  -6 2257.79 171.787   7
   5   2  -5 380.138 88.9496   3
  -5  -2   4 658.067 68.6344   1
   5   2  -4 953.079 130.190   3
   5   2  -3 1119.32 140.732   3
   5   2  -2 2795.16 218.600   3
   5   2  -2 2665.65 143.117   6
   5   2  -1 2272.56 154.754   7
   5   2  -1 2121.04 189.666   3
   5   2  -1 2360.40 137.295   6
  -5  -2   1 2479.04 231.299   2
  -5  -2   0 1874.25 156.523   3
   5   2   0 1393.74 131.282   7
   5   2   0 1424.20 154.320   3
   5   2   0 1743.42 129.144   6
  -5  -2   0 1674.98 192.245   2
  -5  -2  -1 965.277 110.332   3
  -5  -2  -1 1040.00 154.043   2
  -5  -2  -2 934.184 148.325   2
  -5  -2  -3 466.364 115.752   2
  -5  -2  -4 235.200 86.1016   2
   5   3  -9 242.767 82.7613   3
   5   3  -8 2140.94 236.645   3
   5   3  -7 902.745 151.119   3
   5   3  -6 1824.32 205.027   3
   5   3  -5 2223.52 223.915   3
   5   3  -4 265.612 77.2830   3
   5   3  -3 48.3294 40.9605   3
  -5  -3   2 40.2544 46.7099   2
   5   3  -2 46.8336 36.2354   3
   5   3  -1 1970.93 204.218   3
  -5  -3   1 2149.44 236.073   2
  -5  -3   0 1004.36 163.668   2
  -5  -3  -1 1282.97 191.926   2
  -5  -3  -2 314.680 101.927   2
  -5  -3  -3 94.7624 69.5626   2
   5   4  -8 133.010 65.1340   3
   5   4  -7 735.952 139.059   3
   5   4  -6 20.1585 36.2317   3
   5   4  -5 446.617 105.214   3
   5   4  -4 152.278 65.6023   3
   5   4  -3 18.6140 43.1898   3
   5   4  -2 2322.16 240.303   3
  -5  -4   2 2477.64 270.139   2
  -5  -4   1-23.0677 41.4572   2
   5   4  -1 18.4839 46.9791   3
  -5  -4   0 48.0579 55.7625   2
  -5  -4  -1 225.195 90.0916   2
   5   5  -6 44.6478 40.1339   3
   5   5  -5 920.162 166.889   3
   5   5  -4 1484.83 208.769   3
   5   5  -3 1443.76 197.372   3
  -5  -5   3 1203.51 200.051   2
  -5  -5   2 339.333 115.087   2
   5   5  -2 238.381 84.3782   3
  -5  -5   1 26.6311 39.0835   2
   6  -5  -1 1071.06 181.813   6
  -6   4   5 664.820 150.832   8
   6  -4  -5 619.564 141.656   6
  -6   4   4 1894.62 252.990   8
   6  -4  -4 2046.68 248.605   6
   6  -4  -3 1508.09 209.094   6
   6  -4  -2 63.0719 72.3661   6
   6  -4  -1 2318.73 252.692   6
   6  -4   0 1135.40 178.619   6
   6  -4   1 271.200 86.8167   6
  -6   4  -2 1087.88 189.674   8
   6  -4   2 653.884 136.210   6
   6  -3  -6 720.481 124.835   3
   6  -3  -5 369.571 102.472   6
   6  -3  -5 315.347 80.4784   3
   6  -3  -4 417.210 111.440   6
   6  -3  -3 172.935 87.0005   6
   6  -3  -2 2073.63 228.233   6
   6  -3  -1 1158.11 171.123   6
   6  -3   0 1256.21 177.539   6
   6  -3   1 666.646 129.027   6
   6  -3   2 115.574 63.2617   6
  -6   3  -3 122.525 63.5863   1
   6  -3   3 39.4534 45.7966   6
   6  -2  -7 310.393 89.1566   3
   6  -2  -6 293.813 79.7376   3
   6  -2  -5 467.740 90.1256   3
   6  -2  -4 279.197 83.1158   6
   6  -2  -4 178.717 54.1073   3
   6  -2  -3 134.749 60.6242   6
   6  -2  -2 16.6018 38.5209   6
   6  -2  -1 679.518 122.635   6
   6  -2   0 84.0696 52.3758   6
   6  -2   1 822.873 140.046   6
  -6   2  -1 695.801 130.976   1
  -6   2  -2 215.120 74.5702   1
   6  -2   2 210.927 79.6551   6
  -6   2  -3 38.9229 45.1630   1
   6  -1  -7 3051.20 268.725   3
   6  -1  -6 531.627 105.128   3
   6  -1  -5 963.525 133.419   3
   6  -1  -4 89.7468 56.0027   6
   6  -1  -4 96.4974 41.5686   3
   6  -1  -3 230.910 78.0547   6
   6  -1  -3 284.832 62.7489   3
   6  -1  -2 512.867 102.048   6
  -6   1   1 2082.54 194.349   1
   6  -1  -1 2400.39 215.829   6
  -6   1   1 1661.06 155.241   2
   6  -1   0 14.7926 46.0476   6
  -6   1   0 56.7102 38.9218   1
  -6   1   0-8.97239 24.6328   2
  -6   1  -1 650.365 121.957   1
   6  -1   1 687.607 122.784   6
   6  -1   2 1077.30 153.542   6
  -6   1  -2 1028.01 153.252   1
  -6   1  -3 589.863 128.694   1
   6   0  -7 18.2756 26.8211   3
   6   0  -6 114.141 56.1776   3
   6   0  -5 2371.82 212.043   3
   6   0  -4 2869.11 224.809   3
   6   0  -3 2842.49 207.662   3
   6   0  -3 2438.62 206.173   6
   6   0  -2 4883.53 291.793   6
  -6   0   2 5107.05 282.155   1
   6   0  -1 1963.80 177.816   6
  -6   0   1 1861.90 176.778   1
  -6   0   1 1879.45 179.818   2
  -6   0   0 1359.90 150.674   2
  -6   0   0 1386.54 164.001   1
   6   0   0 1360.08 152.383   6
  -6   0  -1 1171.48 144.767   2
  -6   0  -1 1267.95 164.346   1
   6   0   1 1410.16 157.193   6
  -6   0  -2 1348.26 181.478   1
   6   0   2 1082.11 143.321   6
  -6   0  -3 1686.01 208.974   1
   6   1  -7 111.354 57.8294   3
   6   1  -6 1358.33 172.844   3
   6   1  -5 1451.20 172.414   3
   6   1  -4 1566.43 169.667   3
   6   1  -3 999.185 112.987   6
  -6  -1   3 1165.37 114.751   1
   6   1  -2 8.93703 26.2305   6
  -6  -1   2 16.2940 29.2853   2
  -6  -1   2 19.9636 32.7540   1
  -6  -1   1 1580.58 168.381   1
   6   1  -1 1970.74 157.327   6
  -6  -1   1 2031.73 205.821   2
  -6  -1   0 1048.06 140.961   1
   6   1   0 925.651 114.764   6
  -6  -1   0 1004.75 145.142   2
   6   1   1 254.878 69.3485   6
  -6  -1  -1 380.477 91.0988   2
  -6  -1  -2 86.3320 53.7973   2
   6   1   2 108.882 47.0261   6
   6   2  -7 19.6458 35.3103   3
   6   2  -6 1056.89 157.863   3
   6   2  -5 67.5740 46.4039   3
   6   2  -4 126.343 54.4291   3
   6   2  -3 1285.44 158.738   3
  -6  -2   2 359.183 74.9158   1
  -6  -2   2 328.938 94.4687   2
   6   2  -2 280.376 73.1171   3
  -6  -2   1 417.109 102.686   2
  -6  -2   0 19.2976 28.3209   2
  -6  -2  -1 199.817 77.7171   2
   6   3  -5 37.3125 43.2944   3
   6   3  -4 17.9677 37.2892   3
  -6  -3   3 45.7367 53.0625   2
   6   3  -3 17.1665 43.6357   3
  -6  -3   2 179.655 80.8436   2
   6   3  -2 200.988 67.4583   3
   0   0   0    0.00    0.00   0
TITL MnDondc_auto in P-1
REM P-1 (#2 in standard setting)
CELL 0.71073   5.204606   7.000145   9.812570 100.7302 101.4308  96.0982
ZERR    1.00   0.000282   0.000580   0.000793   0.0069   0.0059   0.0057
LATT  1
SFAC C H Mn O
UNIT 12.00 10.00 1.00 4.00
REM  CrysAlisPro recorded range (K): Min=150.0; max=150.1; aver:150.0
TEMP -123
SIZE 0.05 0.07 0.13
TREF
HKLF 4
END
;
_shelx_hkl_checksum     31884
_shelx_res_file
;
TITL mndondc_auto_a.res in P-1
    mndondc_auto.res
    created by SHELXL-2019/3 at 15:49:15 on 14-Jan-2026
REM Old TITL MnDondc_auto in P-1
REM SHELXT solution in P-1
REM R1 0.081, Rweak 0.013, Alpha 0.027, Orientation as input
REM Formula found by SHELXT: C12 Mn O1
CELL 0.71073 5.2046 7.0001 9.8126 100.73 101.431 96.098
ZERR 1 0.0003 0.0006 0.0008 0.007 0.006 0.006
LATT 1
SFAC C H Mn O
UNIT 12 14 1 10
EQIV $1 +X,-1+Y,+Z
EQIV $2 1+X,+Y,+Z
EQIV $3 2-X,-Y,1-Z
L.S. 10
PLAN  5
TEMP -123
CONF
HTAB O5 O2_$1
HTAB O5 O3_$2
HTAB O3 O1
HTAB O4 O5_$3
HTAB O4 O2
BOND $H
MORE -1
fmap 2
acta
REM <olex2.extras>
REM <HklSrc "%.\\MnDondc_auto.hkl">
REM </olex2.extras>
WGHT    0.045600
FVAR       3.81386
MN1   3    0.500000    0.000000    0.500000    10.50000    0.01801    0.01183 =
         0.01571    0.00079    0.00881    0.00224
O5    4    0.761890   -0.155790    0.636948    11.00000    0.02033    0.01368 =
         0.01792    0.00359    0.00629    0.00085
O1    4    0.439241    0.184829    0.685991    11.00000    0.02252    0.01082 =
         0.01808    0.00038    0.01185    0.00247
O2    4    0.595744    0.485478    0.669298    11.00000    0.02620    0.01417 =
         0.02248    0.00458    0.01623    0.00400
O3    4    0.131424    0.126290    0.842180    11.00000    0.02262    0.00985 =
         0.01781    0.00095    0.01262    0.00240
O4    4    0.826579    0.219839    0.506020    11.00000    0.02368    0.01904 =
         0.03461   -0.00304    0.01891   -0.00086
C2    1    0.298090    0.452076    0.823055    11.00000    0.01673    0.01214 =
         0.01208    0.00091    0.00557    0.00384
C4    1   -0.006176    0.396867    0.978609    11.00000    0.01510    0.01355 =
         0.01200    0.00276    0.00479    0.00341
C1    1    0.457041    0.374646    0.720213    11.00000    0.01772    0.01359 =
         0.01067    0.00047    0.00255    0.00267
C6    1    0.304025    0.657145    0.867935    11.00000    0.01871    0.01185 =
         0.01489    0.00409    0.00590    0.00120
AFIX  43
H6    2    0.408213    0.744971    0.830212    11.00000   -1.20000
AFIX   0
C3    1    0.144131    0.324886    0.879120    11.00000    0.01672    0.00847 =
         0.01016    0.00056    0.00191    0.00286
C5    1    0.163924    0.731952    0.964006    11.00000    0.02126    0.00896 =
         0.01696    0.00226    0.00653    0.00369
AFIX  43
H5    2    0.171912    0.870198    0.992500    11.00000   -1.20000
AFIX   0
H4A   2    0.825171    0.336149    0.557442    11.00000    0.04957
H4B   2    0.946999    0.218432    0.468871    11.00000    0.02765
H3    2    0.224586    0.107286    0.787533    11.00000    0.03003
H5A   2    0.712832   -0.255577    0.658840    11.00000    0.04658
H5B   2    0.835940   -0.097090    0.702937    11.00000    0.03709
HKLF 4
REM  mndondc_auto_a.res in P-1
REM wR2 = 0.0880, GooF = S = 1.046, Restrained GooF = 1.046 for all data
REM R1 = 0.0355 for 1373 Fo > 4sig(Fo) and 0.0412 for all 1563 data
REM 126 parameters refined using 0 restraints
END
WGHT      0.0459      0.0000
REM Highest difference peak  0.476,  deepest hole -0.355,  1-sigma level  0.081
Q1    1   0.3796  0.4225  0.7804  11.00000  0.05    0.48
Q2    1   0.2684  0.5473  0.8136  11.00000  0.05    0.40
Q3    1  -0.0446  0.4938  0.9797  11.00000  0.05    0.34
Q4    1   0.3627  0.0600  0.4794  11.00000  0.05    0.32
Q5    1   0.2945  0.6992  0.9583  11.00000  0.05    0.31
;
_shelx_res_checksum     41799
