# Supplementary material for: Crystal structure of catena-poly[[tetra­aquamangan­ese(II)]-μ-1,5-dihy­droxynaphthalene-2,6-di­carboxyl­ato]
Source: Acta Crystallogr E Crystallogr Commun. 2026 Jan 20;82(Pt 2):178–81. doi: 10.1107/S205698902600040X (PMC12874242; doi:10.1107/S205698902600040X)
Supplement: Supplementary file 2 [file e-82-00178-Isup2.hkl]

data_I                                                                          
_shelx_title ' mndondc_auto_a.res in P-1'                                       
_shelx_refln_list_code          4                                               
_shelx_F_calc_maximum       93.61                                               
_exptl_crystal_F_000       191.00                                               
_reflns_d_resolution_high  0.7701                                               
                                                                                
loop_                                                                           
 _space_group_symop_operation_xyz                                               
 'x, y, z'                                                                      
 '-x, -y, -z'                                                                   
                                                                                
_cell_length_a     5.2046                                                       
_cell_length_b     7.0001                                                       
_cell_length_c     9.8126                                                       
_cell_angle_alpha 100.730                                                       
_cell_angle_beta  101.431                                                       
_cell_angle_gamma  96.098                                                       
                                                                                
_shelx_F_squared_multiplier     1.000                                           
                                                                                
loop_                                                                           
 _refln_index_h                                                                 
 _refln_index_k                                                                 
 _refln_index_l                                                                 
 _refln_F_squared_calc                                                          
 _refln_F_squared_meas                                                          
 _refln_F_squared_sigma                                                         
 _refln_observed_status                                                         
   1   0   0        502.89        528.85        10.76 o                         
   2   0   0         50.67         48.34         2.23 o                         
   3   0   0        933.89        912.64        19.68 o                         
   4   0   0         63.78         62.66         3.53 o                         
   5   0   0         21.50         19.85         2.76 o                         
   6   0   0         88.23         94.05         6.17 o                         
  -6   1   0          1.91          1.10         1.30 o                         
  -5   1   0          2.18          2.59         0.87 o                         
  -4   1   0         32.73         29.04         2.16 o                         
  -3   1   0        492.82        471.63        13.79 o                         
  -2   1   0          5.88          5.25         0.79 o                         
  -1   1   0          0.55          0.81         0.76 o                         
   0   1   0          1.62          1.05         0.21 o                         
   1   1   0        133.95        121.09         3.98 o                         
   2   1   0        215.40        217.08         5.40 o                         
   3   1   0       1069.02       1151.07        29.54 o                         
   4   1   0        164.43        171.53         6.88 o                         
   5   1   0        211.00        212.38         7.04 o                         
   6   1   0         60.37         67.76         5.22 o                         
  -6   2   0         10.09          5.78         3.60 o                         
  -5   2   0         47.02         42.15         3.77 o                         
  -4   2   0        150.75        151.36         5.39 o                         
  -3   2   0         13.02         14.04         1.14 o                         
  -2   2   0        758.23        760.54        14.07 o                         
  -1   2   0        179.45        181.25         3.67 o                         
   0   2   0         13.68         12.73         0.85 o                         
   1   2   0       2404.81       2445.15        32.01 o                         
   2   2   0        576.96        601.53        16.43 o                         
   3   2   0         20.76         24.32         2.08 o                         
   4   2   0        106.54        103.75         4.84 o                         
   5   2   0        111.46        112.28         5.79 o                         
   6   2   0          2.13          1.33         1.95 o                         
  -6   3   0         80.70         86.36        12.21 o                         
  -5   3   0        268.08        303.34        21.76 o                         
  -4   3   0         48.19         38.41         6.18 o                         
  -3   3   0        100.78         97.80         7.02 o                         
  -2   3   0       1182.02       1195.19        18.97 o                         
  -1   3   0        171.83        234.16         5.71 o                         
   0   3   0         53.22         61.72         2.20 o                         
   1   3   0        704.65        723.78        11.45 o                         
   2   3   0         23.41         22.04         1.62 o                         
   3   3   0         27.71         35.44         3.57 o                         
   4   3   0        179.82        172.10         8.87 o                         
   5   3   0         53.09         69.05        11.25 o                         
  -6   4   0         72.43         78.06        12.28 o                         
  -5   4   0         85.87         93.95        12.83 o                         
  -4   4   0          0.30          0.34         1.26 o                         
  -3   4   0         43.33         42.43         2.99 o                         
  -2   4   0        541.76        525.06         9.52 o                         
  -1   4   0        869.53        914.06        15.11 o                         
   0   4   0         37.43         28.53         2.97 o                         
   1   4   0        179.52        162.10         5.34 o                         
   2   4   0          0.37          0.09         0.53 o                         
   3   4   0        199.19        216.39        18.46 o                         
   4   4   0         23.61         26.14         7.25 o                         
   5   4   0          9.52          3.30         3.83 o                         
  -5   5   0          9.86          4.19         4.58 o                         
  -4   5   0       1069.00       1090.29        21.35 o                         
  -3   5   0        255.27        258.36         6.94 o                         
  -2   5   0         72.87         68.80         4.98 o                         
  -1   5   0        747.09        775.32        17.63 o                         
   0   5   0        184.92        187.39         5.46 o                         
   1   5   0          8.13          8.89         1.72 o                         
   2   5   0        635.68        655.95        13.90 o                         
   3   5   0          1.81          2.92         2.02 o                         
   4   5   0          7.18          4.07         2.55 o                         
  -5   6   0          6.06          4.66         3.28 o                         
  -4   6   0          0.49          0.29         2.12 o                         
  -3   6   0          8.47          6.11         1.64 o                         
  -2   6   0          4.97          1.36         1.75 o                         
  -1   6   0        766.48        744.91        32.64 o                         
   0   6   0        408.20        397.30        13.44 o                         
   1   6   0        100.40        106.04         6.05 o                         
   2   6   0        204.84        233.21        10.89 o                         
   3   6   0        169.56        180.32        17.04 o                         
   4   6   0         86.64         95.03         9.63 o                         
  -4   7   0         29.38         29.49         8.27 o                         
  -3   7   0        104.14         94.44        12.71 o                         
  -2   7   0         44.10         42.54         5.25 o                         
  -1   7   0         11.80          2.67         2.02 o                         
   0   7   0         47.59         47.18         9.21 o                         
   1   7   0         36.93         29.97         5.72 o                         
   2   7   0          0.94          0.43         1.54 o                         
   3   7   0         24.21         24.80         4.29 o                         
  -3   8   0        102.21        102.51        13.83 o                         
  -2   8   0         34.94         37.90        10.07 o                         
  -1   8   0          1.66          0.52         1.97 o                         
   0   8   0        109.16         94.44        14.04 o                         
   1   8   0         70.63         67.92        12.79 o                         
   2   8   0        109.40        104.51        11.34 o                         
   1  -9   1         46.64         48.82         6.63 o                         
  -2  -8   1         45.44         43.01        11.71 o                         
  -1  -8   1        268.45        300.31        26.12 o                         
   0  -8   1          2.12          1.57         3.27 o                         
   1  -8   1          1.63          1.68         1.52 o                         
   2  -8   1         57.08         59.83         6.45 o                         
   3  -8   1          8.23         13.99         6.17 o                         
  -3  -7   1          4.32          1.15         1.65 o                         
  -2  -7   1        105.72        114.67         8.19 o                         
  -1  -7   1        169.52        152.08        12.08 o                         
   0  -7   1         28.81         27.17         4.35 o                         
   1  -7   1        233.53        226.74        12.29 o                         
   2  -7   1         20.52         19.22         3.97 o                         
   3  -7   1         45.79         55.46         6.73 o                         
   4  -7   1         58.97         57.36         7.37 o                         
  -4  -6   1        107.84        137.78        17.21 o                         
  -3  -6   1         98.52         90.15         7.24 o                         
  -2  -6   1        446.34        445.83        15.16 o                         
  -1  -6   1        244.76        235.89        10.31 o                         
   0  -6   1        172.47        160.40        12.00 o                         
   1  -6   1        257.06        291.07        25.00 o                         
   2  -6   1        144.00        133.84         6.02 o                         
   3  -6   1         83.10         82.48         5.50 o                         
   4  -6   1        298.75        291.97        22.32 o                         
   5  -6   1         20.19         24.63         6.69 o                         
  -5  -5   1          0.43          1.83         2.69 o                         
  -4  -5   1         20.07         20.14         4.25 o                         
  -3  -5   1         75.84         63.95         8.28 o                         
  -2  -5   1        494.91        484.45        15.35 o                         
  -1  -5   1         67.01         61.38         4.12 o                         
   0  -5   1        485.83        499.43        11.55 o                         
   1  -5   1        298.68        315.37         6.31 o                         
   2  -5   1        211.38        214.20         6.98 o                         
   3  -5   1        173.91        176.55         7.32 o                         
   4  -5   1        128.11        123.96         9.28 o                         
   5  -5   1        399.35        439.77        20.94 o                         
  -5  -4   1          0.21         -0.25         2.14 o                         
  -4  -4   1         55.04         66.30         8.74 o                         
  -3  -4   1        421.21        433.87        35.82 o                         
  -2  -4   1        190.55        200.51         7.30 o                         
  -1  -4   1         53.54         48.45         3.14 o                         
   0  -4   1        279.52        276.01         8.69 o                         
   1  -4   1        164.75        210.78         4.63 o                         
   2  -4   1        112.18        107.50         3.61 o                         
   3  -4   1         17.89         18.46         2.22 o                         
   4  -4   1         20.43         20.46         3.25 o                         
   5  -4   1         56.63         60.35         8.84 o                         
   6  -4   1         14.99         18.65         5.97 o                         
  -5  -3   1        151.15        141.02        10.62 o                         
  -4  -3   1         38.03         38.79         5.15 o                         
  -3  -3   1        122.15        110.53         7.30 o                         
  -2  -3   1        164.33        163.53         8.33 o                         
  -1  -3   1         39.81         36.02         2.36 o                         
   0  -3   1         43.07         37.36         1.60 o                         
   1  -3   1        734.28        757.41        18.54 o                         
   2  -3   1        685.76        680.37        14.75 o                         
   3  -3   1        105.28        105.30         5.14 o                         
   4  -3   1         76.86         82.21        10.32 o                         
   5  -3   1        147.88        181.48        16.65 o                         
   6  -3   1         40.12         45.83         8.87 o                         
  -6  -2   1         30.52         28.68         7.06 o                         
  -5  -2   1        158.99        158.70         5.78 o                         
  -4  -2   1         65.80         68.57         3.85 o                         
  -3  -2   1        506.93        515.97        10.20 o                         
  -2  -2   1       1184.80       1223.05        27.40 o                         
  -1  -2   1        717.32        793.70        26.61 o                         
   0  -2   1        133.74        152.17         4.05 o                         
   1  -2   1        223.56        222.27         4.84 o                         
   2  -2   1        132.18        129.09         4.81 o                         
   3  -2   1          7.94          6.41         1.91 o                         
   4  -2   1        114.89        120.26        11.51 o                         
   5  -2   1         54.13         57.55         6.29 o                         
   6  -2   1         45.99         52.28         6.58 o                         
  -6  -1   1        131.89        128.43         8.97 o                         
  -5  -1   1        256.32        265.85         7.98 o                         
  -4  -1   1         21.29         21.50         2.54 o                         
  -3  -1   1          3.85          3.41         0.89 o                         
  -2  -1   1       2028.78       2037.02        31.28 o                         
  -1  -1   1        694.82        738.39        22.77 o                         
   0  -1   1       3531.80       3707.91        51.98 o                         
   1  -1   1        128.81        124.40         5.34 o                         
   2  -1   1        267.38        284.44         8.27 o                         
   3  -1   1       1255.70       1228.73        18.33 o                         
   4  -1   1        313.97        318.30         9.90 o                         
   5  -1   1          0.64          0.45         1.44 o                         
   6  -1   1         39.98         46.02         5.95 o                         
  -6   0   1        125.77        130.82         7.07 o                         
  -5   0   1         24.70         23.65         2.67 o                         
  -4   0   1        167.46        174.69         8.13 o                         
  -3   0   1        142.30        142.94         5.06 o                         
  -2   0   1        393.96        379.15         7.07 o                         
  -1   0   1        724.33        763.96        11.99 o                         
   0   0   1        247.32        264.98         6.82 o                         
   1   0   1       3993.56       4162.83        58.66 o                         
   2   0   1        134.14        128.78         3.77 o                         
   3   0   1        827.77        819.07        13.38 o                         
   4   0   1        172.28        164.92         6.96 o                         
   5   0   1          2.49          2.86         1.19 o                         
   6   0   1         84.55         88.34         6.14 o                         
  -6   1   1        137.69        138.21        13.15 o                         
  -5   1   1         14.57         16.51         2.24 o                         
  -4   1   1        416.59        422.71        14.72 o                         
  -3   1   1        118.30        132.49         4.52 o                         
  -2   1   1        456.33        468.59         8.42 o                         
  -1   1   1        102.93         93.69         3.85 o                         
   0   1   1        363.22        338.98         8.51 o                         
   1   1   1          0.74          0.18         0.60 o                         
   2   1   1        109.33         95.47         4.07 o                         
   3   1   1         71.68         66.64         3.19 o                         
   4   1   1        553.75        548.97        13.08 o                         
   5   1   1         92.33         91.02         6.33 o                         
   6   1   1         19.10         21.53         4.32 o                         
  -6   2   1         41.27         46.72         8.43 o                         
  -5   2   1         14.20         15.25         3.33 o                         
  -4   2   1        311.03        286.18         7.53 o                         
  -3   2   1        965.39        993.05        14.77 o                         
  -2   2   1        363.11        343.49         7.15 o                         
  -1   2   1        976.20       1009.32        15.52 o                         
   0   2   1        347.67        335.24         7.44 o                         
   1   2   1        428.04        403.53         9.82 o                         
   2   2   1        145.00        153.41         7.76 o                         
   3   2   1          4.51          3.22         1.33 o                         
   4   2   1         32.18         28.36         2.97 o                         
   5   2   1         72.21         68.19         6.17 o                         
   6   2   1         12.45         13.74         5.34 o                         
  -6   3   1         67.01         79.62        11.76 o                         
  -5   3   1         62.64         57.77         4.84 o                         
  -4   3   1         79.89         71.94         5.31 o                         
  -3   3   1        254.65        246.22         7.72 o                         
  -2   3   1        322.69        323.82         8.81 o                         
  -1   3   1         49.91         49.00         2.72 o                         
   0   3   1        401.32        498.11         8.11 o                         
   1   3   1        486.06        505.52        10.44 o                         
   2   3   1        320.52        323.63        17.35 o                         
   3   3   1          9.59         16.65         3.09 o                         
   4   3   1        106.84        111.75        13.67 o                         
   5   3   1         86.24         88.20        13.19 o                         
  -6   4   1        129.61        159.41        17.37 o                         
  -5   4   1         84.38         81.38        12.80 o                         
  -4   4   1        149.34        116.09        13.42 o                         
  -3   4   1        342.41        331.24         7.13 o                         
  -2   4   1        620.16        637.35        12.02 o                         
  -1   4   1        552.69        550.09         7.54 o                         
   0   4   1       1197.84       1345.75        20.13 o                         
   1   4   1        252.08        241.74         7.26 o                         
   2   4   1        254.87        264.75         8.49 o                         
   3   4   1         38.28         33.36         2.62 o                         
   4   4   1          2.20          3.07         3.56 o                         
   5   4   1         18.02         15.48         6.19 o                         
  -6   5   1         64.93         73.64        12.50 o                         
  -5   5   1         50.18         65.30         9.65 o                         
  -4   5   1         74.35         61.62         5.20 o                         
  -3   5   1        395.24        381.23        15.17 o                         
  -2   5   1         89.61         84.20         5.53 o                         
  -1   5   1        204.34        188.06         5.34 o                         
   0   5   1        404.20        416.43        10.99 o                         
   1   5   1          3.79          4.04         1.06 o                         
   2   5   1        248.47        241.98         6.21 o                         
   3   5   1       1067.80       1190.78        53.67 o                         
   4   5   1         12.77         16.01         5.99 o                         
  -5   6   1         20.97         21.99         7.04 o                         
  -4   6   1         87.90         86.46         9.01 o                         
  -3   6   1          2.20          1.82         1.23 o                         
  -2   6   1         13.62         16.93         4.87 o                         
  -1   6   1         59.01         77.95         7.07 o                         
   0   6   1        277.26        271.80        21.32 o                         
   1   6   1         18.47         20.00         3.31 o                         
   2   6   1         74.99         66.14         4.60 o                         
   3   6   1         66.29         76.41         7.84 o                         
  -4   7   1        193.83        216.99        22.16 o                         
  -3   7   1          1.91          2.39         1.47 o                         
  -2   7   1         35.81         42.09        14.02 o                         
  -1   7   1         61.17         45.62         5.96 o                         
   0   7   1          0.46         -1.54         2.26 o                         
   1   7   1         35.77         47.13        10.46 o                         
   2   7   1         23.62         29.70         4.33 o                         
   3   7   1          8.92         10.45         2.96 o                         
  -3   8   1         48.98         56.33        10.52 o                         
  -2   8   1        151.10        152.29        19.99 o                         
  -1   8   1         28.94         29.71         7.74 o                         
   0   8   1         87.99         79.29        13.19 o                         
   1   8   1        152.75        169.21        20.41 o                         
   0  -9   2         27.51         12.13         5.97 o                         
   1  -9   2         84.05         73.84         7.79 o                         
  -2  -8   2         47.12         41.06         6.28 o                         
  -1  -8   2         25.39         30.94         8.58 o                         
   0  -8   2         19.52         22.75         4.18 o                         
   1  -8   2          5.69          5.61         2.24 o                         
   2  -8   2         52.75         46.72         9.12 o                         
   3  -8   2         26.92         15.37         5.99 o                         
  -3  -7   2         14.80         13.51         3.08 o                         
  -2  -7   2         65.36         54.90         6.80 o                         
  -1  -7   2        398.37        407.10        28.10 o                         
   0  -7   2        113.13         98.59         7.90 o                         
   1  -7   2        113.67         98.72        11.02 o                         
   2  -7   2        661.57        632.06        29.17 o                         
   3  -7   2         21.43         23.61         4.49 o                         
   4  -7   2          2.15         -0.10         2.52 o                         
  -4  -6   2          0.39          0.91         1.76 o                         
  -3  -6   2          7.34          9.90         2.71 o                         
  -2  -6   2          0.85          0.43         1.22 o                         
  -1  -6   2        309.97        320.31         9.68 o                         
   0  -6   2        112.56        111.73         7.64 o                         
   1  -6   2          3.41          2.87         1.68 o                         
   2  -6   2         52.06         45.67         4.85 o                         
   3  -6   2        250.97        260.53        10.03 o                         
   4  -6   2        146.48        148.39         9.01 o                         
   5  -6   2        303.26        312.91        17.19 o                         
  -5  -5   2         13.25         19.32         4.68 o                         
  -4  -5   2          0.89          0.58         2.29 o                         
  -3  -5   2        117.01        123.60         9.20 o                         
  -2  -5   2        112.27        126.61         7.27 o                         
  -1  -5   2        281.08        275.74        11.37 o                         
   0  -5   2        583.45        580.06        12.38 o                         
   1  -5   2         62.01         55.16         3.91 o                         
   2  -5   2         10.87         12.10         2.75 o                         
   3  -5   2        321.48        322.40        11.62 o                         
   4  -5   2         40.09         40.63         4.60 o                         
   5  -5   2         40.33         38.67        11.40 o                         
  -5  -4   2        181.96        164.54        12.34 o                         
  -4  -4   2        257.12        273.67        20.28 o                         
  -3  -4   2        469.40        512.87        27.24 o                         
  -2  -4   2         67.61         68.50         5.71 o                         
  -1  -4   2         76.87         71.80         3.11 o                         
   0  -4   2        644.53        655.02        12.42 o                         
   1  -4   2         95.11        100.43         4.23 o                         
   2  -4   2        236.85        246.92         5.93 o                         
   3  -4   2        100.90        100.73         5.87 o                         
   4  -4   2         67.13         72.28        10.62 o                         
   5  -4   2         62.76         60.04         7.31 o                         
   6  -4   2         41.17         58.73        14.92 o                         
  -6  -3   2         12.25         13.15         3.56 o                         
  -5  -3   2          2.11          3.02         1.97 o                         
  -4  -3   2        159.31        173.87        14.62 o                         
  -3  -3   2         68.78         56.30         5.29 o                         
  -2  -3   2        219.08        191.23         9.08 o                         
  -1  -3   2        567.57        595.06        10.66 o                         
   0  -3   2        274.76        273.88         8.09 o                         
   1  -3   2        876.63        867.54        15.11 o                         
   2  -3   2        690.40        720.64        13.50 o                         
   3  -3   2         19.56         23.54         3.91 o                         
   4  -3   2         23.41         23.92         4.35 o                         
   5  -3   2        128.99        117.95        13.66 o                         
   6  -3   2          4.96          7.95         4.35 o                         
  -6  -2   2         25.49         22.34         3.15 o                         
  -5  -2   2        174.39        186.03         8.23 o                         
  -4  -2   2        149.19        149.57         5.74 o                         
  -3  -2   2        116.65        133.44         7.44 o                         
  -2  -2   2       3802.53       4145.14        77.03 o                         
  -1  -2   2        330.15        371.31         9.21 o                         
   0  -2   2        357.93        348.44         6.84 o                         
   1  -2   2       1594.51       1521.19        16.36 o                         
   2  -2   2        311.69        293.83        18.05 o                         
   3  -2   2          4.06          3.41         1.76 o                         
   4  -2   2        200.02        181.25        18.86 o                         
   5  -2   2          2.15          1.10         2.79 o                         
   6  -2   2         13.56         14.65         3.74 o                         
  -6  -1   2          1.35          1.01         1.15 o                         
  -5  -1   2        122.98        124.94         5.13 o                         
  -4  -1   2          0.44          0.43         0.75 o                         
  -3  -1   2          0.72          0.06         0.49 o                         
  -2  -1   2        374.26        317.56         8.62 o                         
  -1  -1   2        651.34        651.99        13.05 o                         
   0  -1   2        317.09        337.86         4.61 o                         
   1  -1   2       8763.29       8770.22       120.68 o                         
   2  -1   2        884.74        888.91        18.41 o                         
   3  -1   2        311.32        297.38        18.90 o                         
   4  -1   2        264.62        264.79        13.15 o                         
   5  -1   2         61.89         57.75         4.62 o                         
   6  -1   2         57.37         72.41         7.46 o                         
  -6   0   2        315.30        343.86        13.95 o                         
  -5   0   2         14.16         11.15         2.01 o                         
  -4   0   2        105.60        104.83         3.79 o                         
  -3   0   2        146.74        149.40         4.46 o                         
  -2   0   2          2.35          3.15         0.68 o                         
  -1   0   2       1162.26       1181.64        23.43 o                         
   0   0   2        199.60        184.08         6.41 o                         
   1   0   2       4419.78       4689.67        82.92 o                         
   2   0   2        375.52        361.32         8.28 o                         
   3   0   2        392.81        382.00        10.93 o                         
   4   0   2        128.18        118.83         6.22 o                         
   5   0   2         48.38         52.50         5.37 o                         
   6   0   2         68.83         82.40         9.15 o                         
  -6   1   2         30.83         35.26         7.02 o                         
  -5   1   2        117.85        119.61         7.33 o                         
  -4   1   2        474.34        483.22        12.68 o                         
  -3   1   2        382.63        402.77         8.98 o                         
  -2   1   2        838.31        930.65        14.45 o                         
  -1   1   2       1435.35       1379.04        22.87 o                         
   0   1   2        972.50        978.19        14.47 o                         
   1   1   2         37.60         34.47         2.54 o                         
   2   1   2        696.81        700.90        14.97 o                         
   3   1   2        252.23        255.17        11.12 o                         
   4   1   2          9.48         10.13         1.61 o                         
   5   1   2         62.69         63.62         7.80 o                         
   6   1   2          8.66          6.76         2.43 o                         
  -6   2   2          0.98          1.14         2.65 o                         
  -5   2   2        194.00        193.00         6.83 o                         
  -4   2   2        505.29        491.01        11.18 o                         
  -3   2   2        392.36        358.52         7.82 o                         
  -2   2   2        677.31        739.16        14.91 o                         
  -1   2   2        758.74        774.90        11.69 o                         
   0   2   2        278.40        255.30         5.27 o                         
   1   2   2        230.51        229.58         6.65 o                         
   2   2   2         26.05         22.05         3.14 o                         
   3   2   2          0.57          0.91         0.81 o                         
   4   2   2        120.06        114.77         5.51 o                         
   5   2   2         66.72         64.23        10.20 o                         
  -6   3   2        129.15        142.56        15.69 o                         
  -5   3   2         78.06         71.36         4.35 o                         
  -4   3   2          0.82          1.32         0.84 o                         
  -3   3   2        233.41        220.25         7.85 o                         
  -2   3   2        419.95        433.43         8.86 o                         
  -1   3   2          3.22          3.25         0.73 o                         
   0   3   2       1518.45       1707.45        50.46 o                         
   1   3   2        522.69        522.07         8.57 o                         
   2   3   2         40.54         35.41         5.70 o                         
   3   3   2         46.87         41.80         4.90 o                         
   4   3   2        127.48        118.53        14.37 o                         
   5   3   2         21.48         21.63         7.01 o                         
  -6   4   2          9.43          4.34         4.98 o                         
  -5   4   2         38.13         32.29         2.95 o                         
  -4   4   2          1.93          0.70         1.20 o                         
  -3   4   2       1417.09       1425.69        27.65 o                         
  -2   4   2        858.52        865.71        15.39 o                         
  -1   4   2          5.38          4.69         0.86 o                         
   0   4   2        437.83        445.13        12.08 o                         
   1   4   2        637.99        687.57        12.92 o                         
   2   4   2         69.62         72.99         5.24 o                         
   3   4   2        407.39        434.43        15.57 o                         
   4   4   2          3.81          3.27         3.40 o                         
  -5   5   2         25.83         30.69         3.95 o                         
  -4   5   2         25.06         26.18         2.72 o                         
  -3   5   2        279.75        260.69         7.54 o                         
  -2   5   2         45.91         47.22         3.57 o                         
  -1   5   2         26.81         24.48         1.90 o                         
   0   5   2         98.31         85.31         3.97 o                         
   1   5   2        221.09        218.68        12.68 o                         
   2   5   2        180.30        195.46         6.54 o                         
   3   5   2         55.99         61.10         5.80 o                         
   4   5   2        168.20        167.57        12.33 o                         
  -5   6   2         72.62         72.09         8.03 o                         
  -4   6   2        159.45        154.06         9.30 o                         
  -3   6   2         37.79         35.31         4.03 o                         
  -2   6   2        174.03        178.51        11.08 o                         
  -1   6   2        324.58        314.13        22.39 o                         
   0   6   2         90.96         59.13         6.11 o                         
   1   6   2          4.99          5.34         1.78 o                         
   2   6   2         46.44         45.98         3.28 o                         
   3   6   2          2.94          4.33         2.58 o                         
  -4   7   2         56.73         68.57         8.36 o                         
  -3   7   2         33.46         40.13         4.50 o                         
  -2   7   2         43.08         57.25         6.85 o                         
  -1   7   2        105.41        112.09        13.98 o                         
   0   7   2         65.93         81.38        12.92 o                         
   1   7   2         50.91         52.38        11.22 o                         
   2   7   2         41.68         52.77         5.82 o                         
  -3   8   2         63.53         51.31        10.52 o                         
  -2   8   2         27.16         29.36         7.36 o                         
  -1   8   2         67.52         40.00         9.44 o                         
   0   8   2        115.61        123.10        16.90 o                         
   1   8   2         31.01         40.00        10.74 o                         
   0  -9   3        330.89        370.27        28.92 o                         
   1  -9   3         27.13         25.87         9.89 o                         
  -2  -8   3         29.59         29.70         4.47 o                         
  -1  -8   3         49.34         46.28         9.91 o                         
   0  -8   3          8.53          7.41         2.70 o                         
   1  -8   3         72.62         63.96         6.78 o                         
   2  -8   3        173.03        163.93        16.13 o                         
   3  -8   3          8.38         14.33         5.96 o                         
  -3  -7   3         35.26         35.23         4.87 o                         
  -2  -7   3        301.27        283.60        11.45 o                         
  -1  -7   3        138.51        139.76         7.89 o                         
   0  -7   3         56.27         60.33        11.10 o                         
   1  -7   3        162.58        151.39         9.70 o                         
   2  -7   3        108.22        105.07         7.75 o                         
   3  -7   3        184.49        189.88        12.66 o                         
   4  -7   3         19.06         28.35         5.37 o                         
  -4  -6   3         20.88         32.22         5.68 o                         
  -3  -6   3          2.95          3.07         1.67 o                         
  -2  -6   3         60.03         58.10         5.29 o                         
  -1  -6   3        224.82        223.39        13.79 o                         
   0  -6   3         18.08         15.52         3.05 o                         
   1  -6   3         92.44         80.90         6.03 o                         
   2  -6   3         15.45         17.45         2.35 o                         
   3  -6   3        106.65        117.70         9.42 o                         
   4  -6   3         56.34         64.31         7.30 o                         
   5  -6   3          2.18          3.12         2.50 o                         
  -5  -5   3         87.09         91.86         9.66 o                         
  -4  -5   3         98.03        102.55        13.28 o                         
  -3  -5   3         46.21         45.55         5.55 o                         
  -2  -5   3        218.02        225.44        14.38 o                         
  -1  -5   3       1048.96       1085.89        26.48 o                         
   0  -5   3         84.98         85.06         4.38 o                         
   1  -5   3         43.00         40.48         2.38 o                         
   2  -5   3         26.96         25.04         2.59 o                         
   3  -5   3         74.63         73.30         4.20 o                         
   4  -5   3         36.06         38.58         6.62 o                         
   5  -5   3          0.39         -1.53         2.17 o                         
  -5  -4   3          2.02          1.28         2.97 o                         
  -4  -4   3        596.12        623.79        32.36 o                         
  -3  -4   3        189.57        195.01        15.92 o                         
  -2  -4   3         11.46         10.68         3.46 o                         
  -1  -4   3        271.05        269.56         9.46 o                         
   0  -4   3        289.64        290.31         7.30 o                         
   1  -4   3         89.08         89.88         3.33 o                         
   2  -4   3        403.22        418.03         7.80 o                         
   3  -4   3         78.93         74.93         4.83 o                         
   4  -4   3        139.38        139.38        11.09 o                         
   5  -4   3         39.89         40.26         8.80 o                         
  -6  -3   3          1.63          2.07         2.32 o                         
  -5  -3   3          4.15          3.32         2.82 o                         
  -4  -3   3        102.96        122.49        12.29 o                         
  -3  -3   3        250.86        262.96        12.07 o                         
  -2  -3   3        217.27        235.64        20.51 o                         
  -1  -3   3        829.76        829.02        21.34 o                         
   0  -3   3        917.78        956.44        17.14 o                         
   1  -3   3        709.66        734.98        12.17 o                         
   2  -3   3        169.56        150.49         3.77 o                         
   3  -3   3          6.57          7.63         2.95 o                         
   4  -3   3         67.56         70.99         7.49 o                         
   5  -3   3          1.75          2.43         2.15 o                         
   6  -3   3          3.47          5.10         2.86 o                         
  -6  -2   3         92.76         88.37        10.91 o                         
  -5  -2   3         84.03         76.95         9.68 o                         
  -4  -2   3         80.03         77.72         6.23 o                         
  -3  -2   3        210.22        211.94        12.37 o                         
  -2  -2   3         29.96         22.75         1.59 o                         
  -1  -2   3        644.01        656.76        11.07 o                         
   0  -2   3         86.17         86.98         2.31 o                         
   1  -2   3       1055.85       1075.15        13.02 o                         
   2  -2   3        441.63        415.56        11.72 o                         
   3  -2   3         55.15         41.00         8.83 o                         
   4  -2   3        282.15        288.14        14.51 o                         
   5  -2   3        352.80        406.05        18.87 o                         
   6  -2   3          1.17          2.68         3.10 o                         
  -6  -1   3         79.67         74.76         5.71 o                         
  -5  -1   3         54.19         55.93         3.38 o                         
  -4  -1   3         38.89         32.48         2.01 o                         
  -3  -1   3        311.67        307.79         7.83 o                         
  -2  -1   3        493.80        510.91        13.28 o                         
  -1  -1   3         20.02         22.23         1.86 o                         
   0  -1   3        185.00        180.01         3.82 o                         
   1  -1   3         51.39         40.42         2.23 o                         
   2  -1   3       1954.58       2003.46        25.87 o                         
   3  -1   3        162.98        151.49         9.73 o                         
   4  -1   3         20.63         24.72         5.81 o                         
   5  -1   3         72.00         80.11         6.79 o                         
   6  -1   3         47.22         40.55         8.85 o                         
  -6   0   3        165.67        182.50        13.88 o                         
  -5   0   3        901.17        934.64        24.95 o                         
  -4   0   3         30.16         32.67         2.93 o                         
  -3   0   3        355.07        362.08         9.67 o                         
  -2   0   3         33.92         27.10         2.74 o                         
  -1   0   3         46.94         48.49         4.70 o                         
   0   0   3        143.70        129.44         6.91 o                         
   1   0   3          3.20          2.28         1.05 o                         
   2   0   3        115.20        143.42         6.03 o                         
   3   0   3        211.29        199.46        10.30 o                         
   4   0   3          2.68          1.24         1.02 o                         
   5   0   3         77.36         74.98         6.90 o                         
   6   0   3         87.36        115.91        14.37 o                         
  -6   1   3         17.24         18.30         3.36 o                         
  -5   1   3         95.17         88.84         4.80 o                         
  -4   1   3        222.19        231.24         9.51 o                         
  -3   1   3        115.43        107.50         4.42 o                         
  -2   1   3       1983.58       2083.63        35.87 o                         
  -1   1   3       1833.62       1843.27        47.93 o                         
   0   1   3       1463.06       1536.56        20.76 o                         
   1   1   3         93.66         90.63         4.64 o                         
   2   1   3        220.44        212.56         6.56 o                         
   3   1   3        345.58        354.24        10.67 o                         
   4   1   3         19.56         18.73         3.50 o                         
   5   1   3         11.13          5.81         3.41 o                         
  -6   2   3          8.02          9.26         4.17 o                         
  -5   2   3        128.98        119.04         7.39 o                         
  -4   2   3        522.47        545.67        13.94 o                         
  -3   2   3         80.71         68.65         3.59 o                         
  -2   2   3        120.82        116.32         5.25 o                         
  -1   2   3        606.37        622.00        11.46 o                         
   0   2   3        180.40        176.78         4.89 o                         
   1   2   3          8.83          6.30         1.25 o                         
   2   2   3         84.44         83.58         5.20 o                         
   3   2   3        151.11        132.91         7.65 o                         
   4   2   3         83.60         88.62         5.75 o                         
   5   2   3         35.50         32.06         7.96 o                         
  -6   3   3         18.34         11.89         5.98 o                         
  -5   3   3         84.37         85.63         5.37 o                         
  -4   3   3        144.15        144.60         5.81 o                         
  -3   3   3         95.16         94.46         6.46 o                         
  -2   3   3        298.29        305.80         6.76 o                         
  -1   3   3        280.27        278.83         6.94 o                         
   0   3   3        614.97        651.13        12.28 o                         
   1   3   3       2342.65       2534.69        37.71 o                         
   2   3   3         50.29         52.43         4.17 o                         
   3   3   3         46.19         51.22         5.66 o                         
   4   3   3         58.44         58.22        10.48 o                         
   5   3   3          9.16          6.51         4.78 o                         
  -6   4   3         97.35        103.68        14.38 o                         
  -5   4   3          2.65          2.15         1.47 o                         
  -4   4   3         41.41         44.16         4.77 o                         
  -3   4   3          3.74          4.04         1.13 o                         
  -2   4   3        410.24        412.29         9.53 o                         
  -1   4   3         10.40         11.08         1.31 o                         
   0   4   3         42.74         39.46         2.35 o                         
   1   4   3        227.77        235.72         9.32 o                         
   2   4   3         25.87         23.53         2.74 o                         
   3   4   3         40.23         42.65         8.63 o                         
   4   4   3        612.05        653.64        24.57 o                         
  -5   5   3          7.72          8.86         2.76 o                         
  -4   5   3         28.05         25.32         2.88 o                         
  -3   5   3        398.51        388.01         9.89 o                         
  -2   5   3         64.28         63.58         4.98 o                         
  -1   5   3         37.16         38.30         2.82 o                         
   0   5   3         13.02          9.46         1.66 o                         
   1   5   3         61.85         59.41         4.29 o                         
   2   5   3        175.27        177.61         7.01 o                         
   3   5   3         13.54         12.64         2.83 o                         
   4   5   3         16.83         15.54         4.02 o                         
  -5   6   3        106.36        107.80        11.83 o                         
  -4   6   3        192.58        215.95        10.98 o                         
  -3   6   3        185.47        181.20         8.86 o                         
  -2   6   3        106.25         81.84        10.93 o                         
  -1   6   3        282.02        293.56        22.68 o                         
   0   6   3         53.16         39.10         8.79 o                         
   1   6   3         30.28         24.93         3.42 o                         
   2   6   3        113.96        125.14         9.96 o                         
   3   6   3          9.93         11.89         3.32 o                         
  -4   7   3         23.25         33.62         5.75 o                         
  -3   7   3          1.67          2.18         2.01 o                         
  -2   7   3        152.29        140.77        15.37 o                         
  -1   7   3        230.44        246.66        22.12 o                         
   0   7   3         46.20         47.90        10.63 o                         
   1   7   3         90.45         83.30        16.09 o                         
   2   7   3        119.88        124.24        11.90 o                         
  -2   8   3         97.91         89.01        12.84 o                         
  -1   8   3         27.33         19.01         6.72 o                         
   0   8   3         30.30          9.92         5.83 o                         
  -2  -8   4          4.28          4.45         3.48 o                         
  -1  -8   4          9.45         19.93         6.91 o                         
   0  -8   4        131.38        142.74         9.99 o                         
   1  -8   4        128.80        132.71         9.64 o                         
   2  -8   4         84.09         86.30        11.71 o                         
   3  -8   4        129.44        112.94        14.98 o                         
  -3  -7   4          2.59          0.67         1.85 o                         
  -2  -7   4         85.72         95.60        13.88 o                         
  -1  -7   4         41.60         43.64         4.24 o                         
   0  -7   4          1.07          2.31         1.50 o                         
   1  -7   4         83.78         90.89         7.56 o                         
   2  -7   4         34.45         38.85         5.83 o                         
   3  -7   4         14.19         12.10         5.60 o                         
   4  -7   4         91.14        125.79        21.33 o                         
  -4  -6   4         13.84         18.67         6.47 o                         
  -3  -6   4         23.94         24.76         5.11 o                         
  -2  -6   4        174.71        189.05        12.47 o                         
  -1  -6   4        212.47        209.77         8.38 o                         
   0  -6   4        306.35        308.74        11.28 o                         
   1  -6   4        119.55        110.00         6.67 o                         
   2  -6   4        172.51        144.92        12.98 o                         
   3  -6   4          7.75          8.96         3.32 o                         
   4  -6   4         22.93         29.29         4.17 o                         
  -5  -5   4         83.33        102.08        14.35 o                         
  -4  -5   4        195.03        152.69        16.46 o                         
  -3  -5   4        351.81        337.90        23.45 o                         
  -2  -5   4        211.84        222.58        10.15 o                         
  -1  -5   4        330.85        332.63        10.15 o                         
   0  -5   4        858.77        872.11        12.91 o                         
   1  -5   4         20.11         21.22         2.13 o                         
   2  -5   4        126.51        144.29         9.32 o                         
   3  -5   4          6.32          7.06         1.31 o                         
   4  -5   4          2.14          2.33         1.90 o                         
   5  -5   4         11.38          8.18         2.98 o                         
  -5  -4   4         10.13         10.47         4.51 o                         
  -4  -4   4          1.10          3.54         3.24 o                         
  -3  -4   4        127.69        144.68        13.83 o                         
  -2  -4   4         20.62         21.89         2.29 o                         
  -1  -4   4        396.76        383.66        10.04 o                         
   0  -4   4        807.57        831.82        12.68 o                         
   1  -4   4          0.38          0.09         0.47 o                         
   2  -4   4        271.77        267.70         5.85 o                         
   3  -4   4        753.01        780.67        17.67 o                         
   4  -4   4         28.89         27.96         4.23 o                         
   5  -4   4         17.61         15.20         3.57 o                         
  -6  -3   4          0.31          1.24         2.56 o                         
  -5  -3   4         19.72         18.26         5.31 o                         
  -4  -3   4        320.17        318.19        20.76 o                         
  -3  -3   4        145.61        145.27        10.37 o                         
  -2  -3   4         83.50        109.69        10.25 o                         
  -1  -3   4       1335.85       1470.48        20.08 o                         
   0  -3   4        551.45        585.67         9.13 o                         
   1  -3   4         20.03         19.49         1.46 o                         
   2  -3   4        208.90        210.83         5.26 o                         
   3  -3   4         61.33         65.55         9.27 o                         
   4  -3   4         41.93         50.22         6.61 o                         
   5  -3   4         77.87         79.34         8.94 o                         
  -6  -2   4          2.98          8.69         3.74 o                         
  -5  -2   4         64.45         51.06        10.14 o                         
  -4  -2   4         32.31         22.78         8.79 o                         
  -3  -2   4         29.47         29.36         2.09 o                         
  -2  -2   4         67.87         67.98         2.87 o                         
  -1  -2   4        592.90        717.64        14.35 o                         
   0  -2   4        449.18        446.12         9.71 o                         
   1  -2   4       1188.19       1183.52        14.57 o                         
   2  -2   4        416.77        458.42        15.13 o                         
   3  -2   4        128.16        116.77         5.28 o                         
   4  -2   4        240.53        229.92        13.05 o                         
   5  -2   4        102.86         99.43         9.59 o                         
  -6  -1   4        101.18        107.69        11.66 o                         
  -5  -1   4        367.39        376.06        21.80 o                         
  -4  -1   4         64.11         62.30         5.53 o                         
  -3  -1   4        466.40        458.92        11.62 o                         
  -2  -1   4       1257.60       1320.54        28.86 o                         
  -1  -1   4        120.17        108.34         6.35 o                         
   0  -1   4        233.05        225.21         4.60 o                         
   1  -1   4        524.88        516.90         9.54 o                         
   2  -1   4       1201.94       1228.50        21.28 o                         
   3  -1   4         82.66         75.29         6.12 o                         
   4  -1   4         68.23         72.48        15.35 o                         
   5  -1   4         16.47         22.30         3.20 o                         
  -6   0   4        182.91        197.25        15.46 o                         
  -5   0   4         19.92         18.53         2.55 o                         
  -4   0   4        583.25        616.16        27.24 o                         
  -3   0   4        495.56        519.72        15.69 o                         
  -2   0   4        885.28        870.36        17.71 o                         
  -1   0   4          0.64          1.85         1.97 o                         
   0   0   4         54.95         50.81         4.35 o                         
   1   0   4        414.54        417.63        15.46 o                         
   2   0   4        681.42        729.93        16.97 o                         
   3   0   4         79.33         71.12         4.17 o                         
   4   0   4         11.96          9.94         2.35 o                         
   5   0   4          0.90          2.11         2.01 o                         
  -6   1   4          5.55          6.44         2.29 o                         
  -5   1   4         22.98         22.99         2.61 o                         
  -4   1   4        330.93        341.95        11.19 o                         
  -3   1   4         71.75         63.77         3.22 o                         
  -2   1   4        454.57        430.34        14.50 o                         
  -1   1   4       4448.52       4734.65        85.58 o                         
   0   1   4        198.91        199.09         7.39 o                         
   1   1   4        151.59        144.78         8.32 o                         
   2   1   4        648.63        639.79        15.71 o                         
   3   1   4         29.75         29.61         3.14 o                         
   4   1   4          4.24          4.14         1.67 o                         
   5   1   4         78.10         85.59        11.76 o                         
  -6   2   4         13.81         15.04         3.45 o                         
  -5   2   4        243.35        236.46         9.73 o                         
  -4   2   4        150.94        154.32         5.97 o                         
  -3   2   4         42.30         37.00         3.43 o                         
  -2   2   4         89.81         91.48         5.41 o                         
  -1   2   4        695.88        670.85        20.61 o                         
   0   2   4          8.22          8.44         1.11 o                         
   1   2   4        346.91        360.15         8.52 o                         
   2   2   4        201.48        186.18         9.17 o                         
   3   2   4         97.24         89.88         7.05 o                         
   4   2   4        120.20        115.34         8.17 o                         
   5   2   4         18.93         16.17         5.92 o                         
  -6   3   4         18.21         28.68         7.66 o                         
  -5   3   4          0.65          1.25         1.23 o                         
  -4   3   4         81.32         82.85         4.60 o                         
  -3   3   4        157.46        156.59        10.91 o                         
  -2   3   4        394.32        376.20         8.56 o                         
  -1   3   4        428.33        402.95         8.57 o                         
   0   3   4        310.46        314.96         7.99 o                         
   1   3   4        109.96        109.59         4.83 o                         
   2   3   4        243.89        242.50         9.35 o                         
   3   3   4         97.57        112.58        14.31 o                         
   4   3   4        200.00        236.92        22.15 o                         
  -6   4   4        112.12        135.78        12.19 o                         
  -5   4   4         54.20         52.36         5.30 o                         
  -4   4   4         54.06         53.18         5.65 o                         
  -3   4   4        316.02        308.96         8.53 o                         
  -2   4   4        609.21        601.86        20.32 o                         
  -1   4   4          9.91          9.08         1.26 o                         
   0   4   4        242.41        237.11         7.41 o                         
   1   4   4         16.20         16.99         2.26 o                         
   2   4   4         10.50          9.77         2.24 o                         
   3   4   4         56.84         64.22         6.74 o                         
   4   4   4          6.20          6.14         8.46 o                         
  -5   5   4         24.87         28.20         4.11 o                         
  -4   5   4         55.74         50.57         5.54 o                         
  -3   5   4        381.87        372.36        10.02 o                         
  -2   5   4        511.08        528.54        34.45 o                         
  -1   5   4         63.58         58.48         3.92 o                         
   0   5   4        295.12        288.05        10.42 o                         
   1   5   4          0.34          1.70         1.31 o                         
   2   5   4          8.32          9.29         2.04 o                         
   3   5   4         12.54         13.09         2.71 o                         
  -5   6   4        173.61        172.01        12.28 o                         
  -4   6   4         65.44         63.38         6.02 o                         
  -3   6   4         78.11         80.88         7.49 o                         
  -2   6   4        235.71        232.18        19.75 o                         
  -1   6   4         37.11         37.68         8.61 o                         
   0   6   4         28.01         30.64         8.32 o                         
   1   6   4        248.80        241.47        15.26 o                         
   2   6   4         73.70         72.94         8.65 o                         
  -4   7   4          4.17          9.29         5.16 o                         
  -3   7   4         51.32         67.83        10.18 o                         
  -2   7   4        136.01        113.28        14.38 o                         
  -1   7   4         80.49         76.21        12.92 o                         
   0   7   4         48.41         55.52        11.82 o                         
   1   7   4         94.78        107.80        17.03 o                         
  -2  -8   5         11.23         13.24         2.94 o                         
  -1  -8   5         97.22        100.23        10.11 o                         
   0  -8   5         50.06         46.97         4.84 o                         
   1  -8   5         82.72         87.62         7.96 o                         
   2  -8   5         55.44         59.54        10.09 o                         
  -3  -7   5        203.93        221.86        11.90 o                         
  -2  -7   5          5.22          1.88         1.61 o                         
  -1  -7   5          0.47         -0.32         1.16 o                         
   0  -7   5         28.05         30.06         3.77 o                         
   1  -7   5         39.92         37.34         4.48 o                         
   2  -7   5         21.88         24.68         7.90 o                         
   3  -7   5          1.68          5.27         3.12 o                         
   4  -7   5          1.44          2.25         2.79 o                         
  -4  -6   5          0.36          1.41         1.66 o                         
  -3  -6   5        151.49        143.75         9.06 o                         
  -2  -6   5        244.02        260.58        14.77 o                         
  -1  -6   5        110.08        113.27         5.17 o                         
   0  -6   5        841.71        792.95        26.48 o                         
   1  -6   5         43.79         38.35         3.97 o                         
   2  -6   5         68.46         65.40         7.41 o                         
   3  -6   5         15.56         16.11         4.14 o                         
   4  -6   5          2.63          4.25         2.56 o                         
  -5  -5   5         59.96         63.26        11.47 o                         
  -4  -5   5          0.47         -1.38         2.87 o                         
  -3  -5   5        313.08        298.05        14.54 o                         
  -2  -5   5        389.14        381.02         9.31 o                         
  -1  -5   5         51.78         55.78         3.50 o                         
   0  -5   5         27.78         25.64         1.90 o                         
   1  -5   5        177.86        181.89         5.61 o                         
   2  -5   5        136.75        138.10         6.17 o                         
   3  -5   5        333.09        348.14        13.43 o                         
   4  -5   5          3.44          1.66         1.46 o                         
   5  -5   5         25.62         32.26         4.49 o                         
  -5  -4   5         33.43         30.71         7.23 o                         
  -4  -4   5         45.14         48.69         8.55 o                         
  -3  -4   5         43.83         25.15         3.37 o                         
  -2  -4   5         90.40         89.98         4.36 o                         
  -1  -4   5        267.40        280.97         6.61 o                         
   0  -4   5        299.37        304.33         6.56 o                         
   1  -4   5        180.22        179.49         5.29 o                         
   2  -4   5        204.90        207.75         7.07 o                         
   3  -4   5        110.11        108.70         6.02 o                         
   4  -4   5         42.68         34.27         5.75 o                         
   5  -4   5          4.91          7.82         2.84 o                         
  -6  -3   5         11.62          2.57         2.98 o                         
  -5  -3   5        158.73        152.87        15.39 o                         
  -4  -3   5        288.19        281.63        19.90 o                         
  -3  -3   5         29.06         23.04         1.85 o                         
  -2  -3   5         70.86         67.33         3.75 o                         
  -1  -3   5        166.85        154.01         5.39 o                         
   0  -3   5        240.36        270.98         6.07 o                         
   1  -3   5         12.62         12.20         1.06 o                         
   2  -3   5         31.20         31.76         2.43 o                         
   3  -3   5        175.61        165.64         8.79 o                         
   4  -3   5         98.80         98.88         9.24 o                         
   5  -3   5         31.01         34.82         4.92 o                         
  -6  -2   5          1.19          4.65         3.19 o                         
  -5  -2   5         27.15         26.13         6.12 o                         
  -4  -2   5         21.34         20.32         3.04 o                         
  -3  -2   5          0.55          0.42         0.63 o                         
  -2  -2   5         82.53         78.23         4.57 o                         
  -1  -2   5        254.41        271.06         6.52 o                         
   0  -2   5          7.80          9.39         0.86 o                         
   1  -2   5        363.26        368.22        10.03 o                         
   2  -2   5          1.37          1.43         0.63 o                         
   3  -2   5        231.32        231.34         7.96 o                         
   4  -2   5        152.63        152.15         7.59 o                         
   5  -2   5          4.00          4.76         4.16 o                         
  -6  -1   5        105.56         99.77        11.85 o                         
  -5  -1   5         91.84         87.59         6.26 o                         
  -4  -1   5       1384.42       1390.92        32.91 o                         
  -3  -1   5        590.11        597.03        14.50 o                         
  -2  -1   5        331.50        328.11        12.26 o                         
  -1  -1   5         93.13         85.83         7.09 o                         
   0  -1   5        132.31        128.36         5.68 o                         
   1  -1   5        404.46        405.03         8.03 o                         
   2  -1   5         32.93         31.76         2.37 o                         
   3  -1   5        326.93        299.66         6.45 o                         
   4  -1   5         67.14         61.63         7.89 o                         
   5  -1   5         15.48         17.83         3.17 o                         
  -6   0   5        166.11        163.06        14.58 o                         
  -5   0   5          0.29         -0.85         1.03 o                         
  -4   0   5         13.38         11.98         2.11 o                         
  -3   0   5        796.37        817.05        20.65 o                         
  -2   0   5        206.33        186.62         7.31 o                         
  -1   0   5       1144.96       1283.70        31.08 o                         
   0   0   5        914.78        885.27        24.16 o                         
   1   0   5        607.02        589.96        18.35 o                         
   2   0   5        430.90        433.24        13.00 o                         
   3   0   5        228.25        222.28         9.26 o                         
   4   0   5         60.95         51.59         3.85 o                         
   5   0   5         75.56         80.45        10.55 o                         
  -6   1   5         70.82         66.24         9.17 o                         
  -5   1   5         20.99         18.45         3.55 o                         
  -4   1   5         49.04         48.30         4.50 o                         
  -3   1   5        441.87        455.29        10.10 o                         
  -2   1   5        244.30        243.81        16.90 o                         
  -1   1   5         85.12         70.95         2.94 o                         
   0   1   5        191.11        211.20        22.35 o                         
   1   1   5         10.66         10.91         1.63 o                         
   2   1   5        273.17        267.47        10.36 o                         
   3   1   5         90.69         86.18         7.07 o                         
   4   1   5          1.52          1.73         1.20 o                         
   5   1   5         42.60         68.03        10.93 o                         
  -6   2   5         26.94         32.16         6.20 o                         
  -5   2   5         51.41         57.25         6.82 o                         
  -4   2   5         48.56         41.38         3.52 o                         
  -3   2   5          0.52          1.12         1.36 o                         
  -2   2   5         73.51         74.04         4.07 o                         
  -1   2   5        380.06        394.10        10.57 o                         
   0   2   5         94.19         89.76         4.27 o                         
   1   2   5         98.71         98.22         4.09 o                         
   2   2   5        900.64        989.15        31.10 o                         
   3   2   5         91.98        100.48        10.00 o                         
   4   2   5          8.92          4.41         4.04 o                         
  -6   3   5         20.49         23.24         4.35 o                         
  -5   3   5        418.91        401.14        13.87 o                         
  -4   3   5          6.81         13.80         2.30 o                         
  -3   3   5         27.72         31.09         3.42 o                         
  -2   3   5        108.43        109.29         4.95 o                         
  -1   3   5        258.23        260.19         6.76 o                         
   0   3   5        112.27        107.79         4.17 o                         
   1   3   5          5.42          8.30         1.58 o                         
   2   3   5         12.84         12.93         2.19 o                         
   3   3   5        108.42        108.29         8.19 o                         
   4   3   5         43.69         33.78         8.62 o                         
  -6   4   5         42.31         44.11         7.10 o                         
  -5   4   5        104.92        118.82         8.05 o                         
  -4   4   5         57.87         56.94         6.14 o                         
  -3   4   5        134.94        135.19         6.21 o                         
  -2   4   5        378.31        385.36        20.89 o                         
  -1   4   5        173.02        170.06         7.22 o                         
   0   4   5        183.27        176.48         7.30 o                         
   1   4   5         68.62         68.92         5.60 o                         
   2   4   5          2.40          1.22         1.19 o                         
   3   4   5        108.81        118.01         7.43 o                         
  -5   5   5         92.94        105.56         7.37 o                         
  -4   5   5        357.62        363.44        16.36 o                         
  -3   5   5        317.49        343.28        19.46 o                         
  -2   5   5         99.39         97.01        12.44 o                         
  -1   5   5        380.23        381.92        34.68 o                         
   0   5   5        336.49        325.13        12.55 o                         
   1   5   5        185.69        178.42        12.97 o                         
   2   5   5          2.73          1.87         1.78 o                         
   3   5   5         15.22         18.30         3.31 o                         
  -4   6   5         83.79         99.14        22.24 o                         
  -3   6   5          7.11          7.79         3.29 o                         
  -2   6   5          4.74          1.46         3.02 o                         
  -1   6   5        141.92        145.79        17.44 o                         
   0   6   5         29.17         27.80         8.18 o                         
   1   6   5         89.80         90.56         9.71 o                         
   2   6   5        216.84        245.98        20.61 o                         
  -3   7   5         12.60         10.71         4.82 o                         
  -2   7   5        309.53        310.19        25.34 o                         
  -1   7   5         61.86         69.85        12.90 o                         
   0   7   5          1.23          1.35         3.07 o                         
  -2  -8   6          2.41          0.00         2.21 o                         
  -1  -8   6         76.01         71.31        12.04 o                         
   0  -8   6        139.00        138.05        15.25 o                         
   1  -8   6          0.24         -0.92         1.74 o                         
   2  -8   6          4.43          3.29         2.51 o                         
  -3  -7   6         43.68         50.93         5.63 o                         
  -2  -7   6        147.65        153.89         9.47 o                         
  -1  -7   6         22.33         24.04         3.00 o                         
   0  -7   6         92.64         93.63         9.06 o                         
   1  -7   6          0.57         -1.29         1.44 o                         
   2  -7   6         11.70         10.14         6.32 o                         
   3  -7   6         35.54         45.48        11.29 o                         
  -4  -6   6         29.69         31.51         5.32 o                         
  -3  -6   6        135.10        127.42         8.52 o                         
  -2  -6   6        390.67        383.10        11.31 o                         
  -1  -6   6         34.32         28.68         3.29 o                         
   0  -6   6         93.15        100.47         8.75 o                         
   1  -6   6       1287.72       1319.91        37.16 o                         
   2  -6   6         17.67         14.09         3.94 o                         
   3  -6   6         12.22         14.36         3.82 o                         
   4  -6   6         30.33         35.45        11.38 o                         
  -5  -5   6          1.56          3.07         2.76 o                         
  -4  -5   6          0.68         -0.29         1.64 o                         
  -3  -5   6          1.14          0.85         0.72 o                         
  -2  -5   6         93.91         94.50         5.00 o                         
  -1  -5   6          1.00          1.18         0.81 o                         
   0  -5   6         19.30         17.44         1.74 o                         
   1  -5   6         80.79         79.95         3.70 o                         
   2  -5   6         67.37         63.80         3.71 o                         
   3  -5   6         49.73         64.47         7.23 o                         
   4  -5   6        192.49        184.45        12.63 o                         
  -5  -4   6          0.49          1.39         2.49 o                         
  -4  -4   6         59.62         49.36         3.86 o                         
  -3  -4   6        155.69        124.13         4.84 o                         
  -2  -4   6         44.00         41.39         3.77 o                         
  -1  -4   6        474.41        516.80        10.95 o                         
   0  -4   6        113.23        125.38         5.07 o                         
   1  -4   6         22.97         22.26         1.74 o                         
   2  -4   6        243.89        252.64        10.14 o                         
   3  -4   6         66.16         60.58         4.61 o                         
   4  -4   6          5.18          1.27         1.79 o                         
   5  -4   6         19.03         20.93         4.05 o                         
  -5  -3   6        109.42        125.42        14.10 o                         
  -4  -3   6        304.34        299.68        21.14 o                         
  -3  -3   6          0.67          1.27         1.06 o                         
  -2  -3   6         16.83         19.45         4.55 o                         
  -1  -3   6        374.49        385.91         8.60 o                         
   0  -3   6        217.44        240.36         5.27 o                         
   1  -3   6         14.38         18.26         1.47 o                         
   2  -3   6        334.16        346.35         9.88 o                         
   3  -3   6         70.92         73.88         4.04 o                         
   4  -3   6         46.53         41.60         6.20 o                         
   5  -3   6         44.33         50.79         5.95 o                         
  -6  -2   6         59.81         72.66        10.85 o                         
  -5  -2   6        175.27        157.32         9.40 o                         
  -4  -2   6        266.00        243.67         9.72 o                         
  -3  -2   6          7.17          5.63         2.25 o                         
  -2  -2   6        216.87        222.12         9.68 o                         
  -1  -2   6        821.27        848.14        17.35 o                         
   0  -2   6        481.57        501.98         9.59 o                         
   1  -2   6         21.06         21.89         1.64 o                         
   2  -2   6         19.88         20.70         1.80 o                         
   3  -2   6         69.03         66.45         3.99 o                         
   4  -2   6         73.27         67.51         6.86 o                         
   5  -2   6          4.26          9.23         3.88 o                         
  -6  -1   6        105.50         93.39        11.88 o                         
  -5  -1   6        102.06        105.03        12.33 o                         
  -4  -1   6          9.31          8.38         3.01 o                         
  -3  -1   6       1931.21       2021.54        36.80 o                         
  -2  -1   6        175.62        177.87         6.92 o                         
  -1  -1   6         64.67         54.44         3.73 o                         
   0  -1   6        811.80        781.96        18.01 o                         
   1  -1   6        101.37        101.25         2.56 o                         
   2  -1   6         37.79         37.03         3.10 o                         
   3  -1   6        605.62        549.83        12.70 o                         
   4  -1   6         10.09          7.60         3.16 o                         
   5  -1   6          8.42         13.24         4.30 o                         
  -6   0   6          7.46          7.85         3.86 o                         
  -5   0   6          5.67          3.25         2.25 o                         
  -4   0   6         16.41         18.04         3.21 o                         
  -3   0   6        173.16        169.02         7.94 o                         
  -2   0   6         38.86         43.26         6.45 o                         
  -1   0   6         14.63         10.54         2.49 o                         
   0   0   6       2278.15       2274.57        50.80 o                         
   1   0   6        419.26        404.35        10.14 o                         
   2   0   6         93.14         93.87         9.70 o                         
   3   0   6         98.67         88.03         6.49 o                         
   4   0   6         42.57         37.62         3.63 o                         
   5   0   6         41.27         36.03         7.67 o                         
  -6   1   6         34.41         36.55         7.23 o                         
  -5   1   6         81.24         81.74        10.52 o                         
  -4   1   6        174.00        138.22        13.21 o                         
  -3   1   6         57.74         57.95         4.60 o                         
  -2   1   6        114.14        105.73         6.01 o                         
  -1   1   6         23.85         27.72         2.05 o                         
   0   1   6         16.93         24.50         3.95 o                         
   1   1   6         84.13         86.12         4.56 o                         
   2   1   6        148.60        150.16        14.85 o                         
   3   1   6          7.92          8.14         2.30 o                         
   4   1   6         34.73         39.44         8.40 o                         
  -6   2   6         18.58         20.20         5.48 o                         
  -5   2   6        124.70        124.46        13.13 o                         
  -4   2   6          4.55          2.09         1.31 o                         
  -3   2   6          7.04          5.69         2.08 o                         
  -2   2   6        665.05        685.49        12.47 o                         
  -1   2   6        242.09        247.05        10.48 o                         
   0   2   6         10.40         10.86         2.82 o                         
   1   2   6        263.43        291.42         7.75 o                         
   2   2   6         84.61         78.78         5.71 o                         
   3   2   6        130.33        112.89        14.70 o                         
   4   2   6         25.05         33.30         8.58 o                         
  -6   3   6         57.25         49.53         8.58 o                         
  -5   3   6        278.13        273.62        19.98 o                         
  -4   3   6        301.10        264.87        10.32 o                         
  -3   3   6         24.57         25.43         7.04 o                         
  -2   3   6        302.04        326.22        14.10 o                         
  -1   3   6         32.75         29.04         2.64 o                         
   0   3   6          0.96          1.20         1.24 o                         
   1   3   6         66.83         73.11         9.93 o                         
   2   3   6          9.22          8.92         2.68 o                         
   3   3   6          1.72          1.39         1.20 o                         
   4   3   6         15.53         23.39         7.49 o                         
  -5   4   6         49.36         60.62        15.65 o                         
  -4   4   6        128.67        123.85         8.88 o                         
  -3   4   6         77.19         79.80         5.54 o                         
  -2   4   6        112.30        120.00         5.44 o                         
  -1   4   6       1302.70       1403.76        76.94 o                         
   0   4   6        150.92        149.28         8.08 o                         
   1   4   6         67.69         60.91        10.80 o                         
   2   4   6         20.35         17.45         2.96 o                         
   3   4   6         33.73         49.04        15.86 o                         
  -5   5   6          3.01          2.01         1.67 o                         
  -4   5   6        284.76        306.95        14.97 o                         
  -3   5   6        182.66        206.77        16.16 o                         
  -2   5   6          4.73          8.59         3.93 o                         
  -1   5   6        108.33        113.27         8.13 o                         
   0   5   6        164.60        155.23        10.53 o                         
   1   5   6         19.92         22.54         5.20 o                         
   2   5   6        178.62        197.48        13.46 o                         
  -4   6   6          0.27          0.00         1.81 o                         
  -3   6   6         30.09         20.71         6.26 o                         
  -2   6   6          6.29          1.60         3.71 o                         
  -1   6   6         15.34         16.24         6.50 o                         
   0   6   6        103.71        116.53        13.31 o                         
   1   6   6         64.82         67.16         8.91 o                         
  -2   7   6          8.25          6.99         4.45 o                         
  -1   7   6         37.11         51.44        11.85 o                         
  -1  -8   7         42.16         49.36        10.31 o                         
   0  -8   7          4.35          9.44         3.55 o                         
   1  -8   7          1.43          0.49         2.26 o                         
  -3  -7   7          0.73          3.05         2.41 o                         
  -2  -7   7         12.87         10.50         2.15 o                         
  -1  -7   7        193.79        201.53        30.81 o                         
   0  -7   7        151.20        144.39        11.48 o                         
   1  -7   7        426.88        439.44        20.32 o                         
   2  -7   7          3.31          2.16         4.49 o                         
   3  -7   7         28.75         34.49        10.70 o                         
  -4  -6   7         39.59         38.11         7.79 o                         
  -3  -6   7         87.32         96.49        15.17 o                         
  -2  -6   7         65.22         61.28         4.07 o                         
  -1  -6   7         89.52        100.57         9.89 o                         
   0  -6   7         50.32         58.77         6.91 o                         
   1  -6   7          0.68          0.09         1.61 o                         
   2  -6   7        157.99        162.93        12.86 o                         
   3  -6   7         22.97         32.80         9.66 o                         
  -4  -5   7          5.94          4.52         2.12 o                         
  -3  -5   7        149.25        159.02         8.40 o                         
  -2  -5   7         51.75         43.30         3.84 o                         
  -1  -5   7          0.81         -0.58         0.86 o                         
   0  -5   7         65.56         62.05         4.46 o                         
   1  -5   7        123.12        124.53         5.14 o                         
   2  -5   7         60.18         63.06         6.18 o                         
   3  -5   7         13.38         21.25         7.39 o                         
   4  -5   7          1.66          4.08         2.59 o                         
  -5  -4   7         58.80         50.60         9.56 o                         
  -4  -4   7         52.19         44.24         4.95 o                         
  -3  -4   7        237.26        253.17        12.91 o                         
  -2  -4   7        312.12        313.62        13.27 o                         
  -1  -4   7         82.75         88.56         4.08 o                         
   0  -4   7         62.44         61.28         3.08 o                         
   1  -4   7         55.64         59.54         2.93 o                         
   2  -4   7         48.34         53.63         4.41 o                         
   3  -4   7          9.55          7.27         2.20 o                         
   4  -4   7         15.10         15.18         3.55 o                         
  -5  -3   7         81.42         62.06        10.39 o                         
  -4  -3   7         11.56          9.81         4.03 o                         
  -3  -3   7         13.04         10.06         2.81 o                         
  -2  -3   7        105.09         91.61         8.29 o                         
  -1  -3   7        152.12        154.58         5.71 o                         
   0  -3   7         81.76         79.70         3.44 o                         
   1  -3   7         21.47         22.00         2.05 o                         
   2  -3   7        186.81        186.09        14.33 o                         
   3  -3   7         64.70         57.08         4.54 o                         
   4  -3   7         12.62         10.84         3.00 o                         
  -6  -2   7          3.31          1.35         2.43 o                         
  -5  -2   7        293.66        305.33        17.22 o                         
  -4  -2   7        163.83        163.49         7.46 o                         
  -3  -2   7        601.55        622.23        18.12 o                         
  -2  -2   7        583.81        579.77        28.03 o                         
  -1  -2   7        416.52        421.55        10.10 o                         
   0  -2   7        256.46        257.84         8.21 o                         
   1  -2   7        200.29        202.01         5.50 o                         
   2  -2   7         59.78         65.39         3.33 o                         
   3  -2   7        122.26        105.74        11.10 o                         
   4  -2   7         71.54         55.70         8.52 o                         
  -6  -1   7         10.29          7.66         3.98 o                         
  -5  -1   7        130.56        131.33        14.40 o                         
  -4  -1   7         27.90         25.12         3.79 o                         
  -3  -1   7        175.97        160.20         7.67 o                         
  -2  -1   7        324.30        338.62        20.28 o                         
  -1  -1   7        110.00        116.70         4.51 o                         
   0  -1   7        557.02        547.81        15.14 o                         
   1  -1   7        362.33        373.97        11.78 o                         
   2  -1   7         31.60         30.75         2.53 o                         
   3  -1   7        183.28        185.11         7.15 o                         
   4  -1   7        419.89        394.75        23.40 o                         
  -6   0   7          1.10          1.26         1.84 o                         
  -5   0   7          0.34          1.21         1.78 o                         
  -4   0   7        128.92        119.72        12.91 o                         
  -3   0   7        206.17        180.26        10.10 o                         
  -2   0   7         26.70         26.65         5.81 o                         
  -1   0   7         63.12         55.00         2.83 o                         
   0   0   7         35.73         28.45         2.96 o                         
   1   0   7        186.74        188.74        10.96 o                         
   2   0   7          0.55         -1.08         2.24 o                         
   3   0   7         31.23         22.63         6.17 o                         
   4   0   7         44.49         41.67         8.30 o                         
  -6   1   7        187.54        209.77        18.47 o                         
  -5   1   7          8.33         13.15         4.81 o                         
  -4   1   7        222.22        199.31        16.79 o                         
  -3   1   7        178.43        171.63        14.85 o                         
  -2   1   7          2.62          1.12         1.11 o                         
  -1   1   7         28.54         22.59         2.60 o                         
   0   1   7        105.02         96.59        12.33 o                         
   1   1   7         75.06         68.46        10.17 o                         
   2   1   7         90.18         87.70         5.31 o                         
   3   1   7         73.42         59.06         5.83 o                         
   4   1   7         22.05         26.63         7.39 o                         
  -6   2   7         24.80         21.34         6.13 o                         
  -5   2   7         37.70         36.23         7.67 o                         
  -4   2   7        283.77        244.64        18.83 o                         
  -3   2   7         38.70         48.85         5.31 o                         
  -2   2   7        237.86        251.49         7.98 o                         
  -1   2   7        274.05        295.14         9.01 o                         
   0   2   7         25.08         23.66         6.70 o                         
   1   2   7        116.17        105.21         6.22 o                         
   2   2   7         80.26         76.23         4.59 o                         
   3   2   7         52.23         54.63        10.62 o                         
  -5   3   7        128.69        113.42        17.54 o                         
  -4   3   7         17.01         20.32         3.96 o                         
  -3   3   7        221.29        212.73         8.72 o                         
  -2   3   7        283.83        306.64        10.07 o                         
  -1   3   7        300.74        329.13        13.34 o                         
   0   3   7         70.13         74.45         8.30 o                         
   1   3   7         51.20         51.48         4.50 o                         
   2   3   7        130.08        147.24         9.64 o                         
   3   3   7         16.49         13.10         3.40 o                         
  -5   4   7         44.14         48.46         7.44 o                         
  -4   4   7         21.23         33.74         8.16 o                         
  -3   4   7        273.67        276.47        20.12 o                         
  -2   4   7        146.52        157.92         8.33 o                         
  -1   4   7         76.80         83.62         6.35 o                         
   0   4   7        844.13        850.46        31.52 o                         
   1   4   7         77.55         78.40        12.82 o                         
   2   4   7        105.29        101.94        15.54 o                         
  -4   5   7          3.22          4.69         3.23 o                         
  -3   5   7         22.76         25.55         7.93 o                         
  -2   5   7          3.57          1.57         2.82 o                         
  -1   5   7         17.64         14.29         6.43 o                         
   0   5   7         78.57        106.86        11.02 o                         
   1   5   7          0.76          1.89         2.57 o                         
  -3   6   7          6.88          4.60         3.90 o                         
  -2   6   7         28.02         27.73         8.65 o                         
  -1   6   7        152.90        159.58        19.54 o                         
   0   6   7         30.66         30.06         6.35 o                         
   0  -8   8          8.98          4.78         3.57 o                         
  -2  -7   8         11.68         12.95         2.82 o                         
  -1  -7   8        103.46        110.82        10.43 o                         
   0  -7   8         82.95         83.22        10.92 o                         
   1  -7   8         21.59         26.52         8.97 o                         
   2  -7   8        429.62        409.57        19.28 o                         
  -3  -6   8         27.11         19.84         6.11 o                         
  -2  -6   8          1.27          0.60         1.13 o                         
  -1  -6   8          0.47         -1.40         1.56 o                         
   0  -6   8         73.49         60.38         7.22 o                         
   1  -6   8         11.02          8.15         2.76 o                         
   2  -6   8         79.81         66.72         8.03 o                         
   3  -6   8         50.45         60.34        13.70 o                         
  -4  -5   8         17.21         20.79         4.74 o                         
  -3  -5   8        180.22        222.17        12.70 o                         
  -2  -5   8        174.15        151.80         8.21 o                         
  -1  -5   8          3.85          4.22         1.69 o                         
   0  -5   8        256.21        240.74        11.90 o                         
   1  -5   8        103.86        105.30         5.70 o                         
   2  -5   8          4.75          2.48         3.75 o                         
   3  -5   8         50.60         56.96         6.73 o                         
  -5  -4   8         14.97          9.14         4.48 o                         
  -4  -4   8        176.88        182.68        18.14 o                         
  -3  -4   8        256.79        273.45        18.95 o                         
  -2  -4   8         68.85         65.68         5.04 o                         
  -1  -4   8         48.90         50.92         3.73 o                         
   0  -4   8         40.28         43.00         4.51 o                         
   1  -4   8          5.02          4.85         1.20 o                         
   2  -4   8         52.79         46.14         4.78 o                         
   3  -4   8         15.59         20.94         3.69 o                         
   4  -4   8          6.74         10.78         2.98 o                         
  -5  -3   8        128.87        147.19        16.27 o                         
  -4  -3   8         68.22         72.47        10.90 o                         
  -3  -3   8          7.50          6.21         4.02 o                         
  -2  -3   8        226.02        231.90        13.58 o                         
  -1  -3   8        223.76        239.86         7.80 o                         
   0  -3   8         56.66         58.08         6.40 o                         
   1  -3   8        491.23        525.36        14.20 o                         
   2  -3   8         54.69         52.94         4.15 o                         
   3  -3   8          1.23          0.60         1.16 o                         
   4  -3   8          2.36          2.25         1.79 o                         
  -5  -2   8         81.03         93.09         7.99 o                         
  -4  -2   8         53.70         62.38         6.70 o                         
  -3  -2   8          0.50         -0.05         1.16 o                         
  -2  -2   8       1312.63       1420.63        42.92 o                         
  -1  -2   8        277.02        278.06         7.11 o                         
   0  -2   8          0.55          0.84         1.50 o                         
   1  -2   8        166.43        176.23        19.83 o                         
   2  -2   8        143.67        156.37         5.35 o                         
   3  -2   8         62.48         58.06         4.42 o                         
   4  -2   8        231.37        210.60        12.97 o                         
  -5  -1   8          3.25          3.37         2.22 o                         
  -4  -1   8          7.51          4.96         3.16 o                         
  -3  -1   8         25.52         22.55         3.16 o                         
  -2  -1   8        142.30        144.80        14.68 o                         
  -1  -1   8        121.26        116.14         8.80 o                         
   0  -1   8         69.59         79.48         9.16 o                         
   1  -1   8        178.31        185.95        10.26 o                         
   2  -1   8        139.61        139.26         4.69 o                         
   3  -1   8         80.43         81.83         4.80 o                         
   4  -1   8          4.62         10.96         3.02 o                         
  -5   0   8         31.14         33.49         7.40 o                         
  -4   0   8        298.43        275.21        20.80 o                         
  -3   0   8        288.27        278.44        14.50 o                         
  -2   0   8          1.25          3.70         3.38 o                         
  -1   0   8        195.27        180.35        14.63 o                         
   0   0   8        193.61        204.64        11.39 o                         
   1   0   8        131.96        123.96        11.13 o                         
   2   0   8          6.65          7.17         1.37 o                         
   3   0   8         37.33         30.83         4.28 o                         
   4   0   8          6.51          6.57         4.32 o                         
  -5   1   8         37.56         46.10         9.03 o                         
  -4   1   8        144.92        154.20        15.46 o                         
  -3   1   8         54.14         77.11        10.55 o                         
  -2   1   8         21.16         20.14         2.26 o                         
  -1   1   8        181.58        187.21        17.21 o                         
   0   1   8        206.32        196.60        13.15 o                         
   1   1   8        100.70         70.34        10.79 o                         
   2   1   8         69.38         48.75        14.25 o                         
   3   1   8         15.96         16.71         6.12 o                         
  -5   2   8         85.90         76.13        11.31 o                         
  -4   2   8        112.03         90.73        12.03 o                         
  -3   2   8        606.32        578.97        19.76 o                         
  -2   2   8        170.80        205.31         9.19 o                         
  -1   2   8         26.62         31.71         5.30 o                         
   0   2   8         11.69         18.42         6.39 o                         
   1   2   8         81.39         97.71        13.75 o                         
   2   2   8         22.61         26.51         7.32 o                         
   3   2   8          1.44          1.74         3.61 o                         
  -5   3   8        103.20        102.90         9.32 o                         
  -4   3   8          2.61          1.77         1.57 o                         
  -3   3   8         50.82         48.75         4.56 o                         
  -2   3   8        275.04        275.91        11.54 o                         
  -1   3   8         27.51         32.95         5.66 o                         
   0   3   8        651.40        685.27        27.79 o                         
   1   3   8        124.67        138.90        12.42 o                         
   2   3   8         47.75         35.49         9.53 o                         
  -4   4   8          0.35          0.47         1.36 o                         
  -3   4   8         71.79         94.87        14.24 o                         
  -2   4   8        230.71        248.29        11.64 o                         
  -1   4   8         25.23         26.39         5.45 o                         
   0   4   8          5.52          3.63         3.11 o                         
   1   4   8        117.15        115.76        16.95 o                         
   2   4   8         39.66         35.36         9.69 o                         
  -4   5   8         89.30        136.34        14.01 o                         
  -3   5   8         39.96         39.82         8.95 o                         
  -2   5   8          4.98          3.45         3.10 o                         
  -1   5   8         43.10         47.68        10.66 o                         
   0   5   8          2.00          3.71         3.11 o                         
  -2  -7   9         93.14        100.32         8.21 o                         
  -1  -7   9         49.24         44.51         6.88 o                         
   0  -7   9         13.14         17.12         4.54 o                         
   1  -7   9          3.02          5.60         2.69 o                         
  -3  -6   9          2.12          0.23         1.44 o                         
  -2  -6   9         32.96         36.01         3.95 o                         
  -1  -6   9          1.50         -0.39         1.58 o                         
   0  -6   9          1.78          4.82         2.52 o                         
   1  -6   9         19.63         22.98         4.49 o                         
   2  -6   9         25.69         25.16         5.04 o                         
  -4  -5   9        109.26        104.55         9.47 o                         
  -3  -5   9         81.83         85.67         9.39 o                         
  -2  -5   9         54.53         66.57         6.12 o                         
  -1  -5   9        344.66        367.14        24.18 o                         
   0  -5   9        131.98        142.02        13.86 o                         
   1  -5   9         78.65         85.16         9.63 o                         
   2  -5   9          9.63          5.95         3.63 o                         
   3  -5   9          9.88         12.37         4.34 o                         
  -4  -4   9         79.18         74.55         7.69 o                         
  -3  -4   9         93.16        103.00        10.72 o                         
  -2  -4   9         14.41         14.18         3.07 o                         
  -1  -4   9         17.71         17.26         2.28 o                         
   0  -4   9         72.40         76.36         9.08 o                         
   1  -4   9         78.53         71.21         6.53 o                         
   2  -4   9          0.25         -0.12         1.36 o                         
   3  -4   9         22.80         24.56         7.82 o                         
  -5  -3   9         26.60         16.69         5.69 o                         
  -4  -3   9        106.82        130.16        15.06 o                         
  -3  -3   9        190.06        198.21        12.35 o                         
  -2  -3   9        266.67        292.00        10.21 o                         
  -1  -3   9        189.13        187.65         6.91 o                         
   0  -3   9         96.83        104.91         7.77 o                         
   1  -3   9        158.58        187.69        10.68 o                         
   2  -3   9        294.52        296.13        16.13 o                         
   3  -3   9          2.47          1.52         2.73 o                         
  -5  -2   9         91.69         88.00         8.35 o                         
  -4  -2   9          2.40          0.60         2.42 o                         
  -3  -2   9         16.30         11.43         6.09 o                         
  -2  -2   9         50.83         49.16         3.41 o                         
  -1  -2   9        136.06        125.43         3.93 o                         
   0  -2   9          9.77         13.20         4.28 o                         
   1  -2   9         54.90         58.57         8.06 o                         
   2  -2   9        136.82        137.65        11.04 o                         
   3  -2   9         19.84         13.66         5.90 o                         
  -5  -1   9         44.84         43.35         6.14 o                         
  -4  -1   9         10.93         10.52         3.29 o                         
  -3  -1   9         80.50         77.50         8.07 o                         
  -2  -1   9        391.51        419.21        24.07 o                         
  -1  -1   9          1.04          1.03         1.07 o                         
   0  -1   9         38.96         42.55         7.21 o                         
   1  -1   9          3.76          2.24         1.64 o                         
   2  -1   9         43.57         47.12         6.09 o                         
   3  -1   9         37.86         42.86         8.30 o                         
  -5   0   9        398.80        472.88        30.37 o                         
  -4   0   9        128.27        136.26        10.96 o                         
  -3   0   9        183.42        170.04        12.00 o                         
  -2   0   9        107.69        100.00         5.67 o                         
  -1   0   9         42.90         38.68         7.33 o                         
   0   0   9        131.68        136.12        11.43 o                         
   1   0   9         42.24         41.82         5.44 o                         
   2   0   9          0.26          1.04         1.49 o                         
   3   0   9         84.76         95.40        11.31 o                         
  -5   1   9          5.98          4.31         3.33 o                         
  -4   1   9        153.56        136.58        15.19 o                         
  -3   1   9         93.19         84.39         5.99 o                         
  -2   1   9         13.10         15.27         2.09 o                         
  -1   1   9        242.07        248.57        18.98 o                         
   0   1   9        294.03        297.11        17.03 o                         
   1   1   9         34.24         42.81         9.12 o                         
   2   1   9         27.75         35.46         8.35 o                         
   3   1   9         40.87         30.56         8.21 o                         
  -5   2   9         87.58         86.05        12.64 o                         
  -4   2   9        171.47        186.94        11.53 o                         
  -3   2   9         14.42         13.16         2.06 o                         
  -2   2   9        294.11        250.29        27.33 o                         
  -1   2   9         85.12         78.01         8.87 o                         
   0   2   9         78.49         80.91        13.54 o                         
   1   2   9         15.89         16.67         6.25 o                         
   2   2   9         10.26          5.30         4.85 o                         
  -4   3   9         14.41         20.44         3.54 o                         
  -3   3   9         27.87         33.43         4.45 o                         
  -2   3   9        117.12        124.22        11.45 o                         
  -1   3   9         18.64         12.88         4.18 o                         
   0   3   9          6.46          7.47         5.13 o                         
   1   3   9        752.94        836.07        47.09 o                         
   2   3   9         48.79         54.11        11.83 o                         
  -4   4   9         16.78         17.54         3.66 o                         
  -3   4   9         14.01          9.93         5.16 o                         
  -2   4   9          9.20          9.46         4.26 o                         
  -1   4   9          3.20          0.32         2.23 o                         
   0   4   9          3.59          6.99         3.99 o                         
   1   4   9          4.62          2.14         3.14 o                         
  -2   5   9          6.49          4.22         3.30 o                         
  -1   5   9        113.28        119.27        12.32 o                         
  -2  -6  10         67.36         68.82         6.81 o                         
  -1  -6  10        193.82        190.83        18.45 o                         
   0  -6  10         10.64         16.56         5.08 o                         
   1  -6  10         17.78         17.62         6.18 o                         
  -3  -5  10        164.27        163.40         9.11 o                         
  -2  -5  10         23.39         26.21         4.01 o                         
  -1  -5  10         43.52         43.90         8.43 o                         
   0  -5  10        221.58        249.11        19.17 o                         
   1  -5  10          1.61          0.90         1.62 o                         
   2  -5  10          4.59          7.24         4.51 o                         
  -4  -4  10        114.26        133.69        18.54 o                         
  -3  -4  10         36.38         33.30         4.52 o                         
  -2  -4  10          8.60          8.42         1.68 o                         
  -1  -4  10         64.42         72.26        10.03 o                         
   0  -4  10        137.02        128.22         9.32 o                         
   1  -4  10         34.28         33.80         9.40 o                         
   2  -4  10        107.80        108.98        16.33 o                         
  -4  -3  10          2.08         -1.51         2.72 o                         
  -3  -3  10         75.73         84.89         8.82 o                         
  -2  -3  10         61.81         65.52         4.61 o                         
  -1  -3  10        191.06        213.50        21.64 o                         
   0  -3  10         89.89         89.33         7.78 o                         
   1  -3  10         43.19         43.04         5.28 o                         
   2  -3  10         10.76         12.73         5.18 o                         
   3  -3  10         45.62         40.51         9.99 o                         
  -5  -2  10         64.84         76.99         8.27 o                         
  -4  -2  10          0.37         -0.31         2.08 o                         
  -3  -2  10         27.43         37.19         8.57 o                         
  -2  -2  10        150.34        146.43         5.22 o                         
  -1  -2  10        356.87        333.67        35.78 o                         
   0  -2  10          9.34         10.84         2.84 o                         
   1  -2  10        100.17         99.53        11.17 o                         
   2  -2  10         23.19         22.42         4.75 o                         
   3  -2  10         15.93         22.82         7.58 o                         
  -5  -1  10        255.55        266.64        16.11 o                         
  -4  -1  10         52.33         48.62         8.83 o                         
  -3  -1  10        147.92        171.34        12.57 o                         
  -2  -1  10        320.07        317.68         9.84 o                         
  -1  -1  10        204.29        190.50        16.59 o                         
   0  -1  10         31.97         26.64         6.09 o                         
   1  -1  10         78.17         87.87        10.48 o                         
   2  -1  10          8.80          5.81         3.25 o                         
  -5   0  10          5.02          3.34         2.40 o                         
  -4   0  10        146.39        173.47        25.00 o                         
  -3   0  10         18.16         24.32         5.95 o                         
  -2   0  10         45.96         32.73         9.52 o                         
  -1   0  10        197.64        181.22        18.96 o                         
   0   0  10         31.66         22.81         4.45 o                         
   1   0  10         26.85         25.17         5.10 o                         
   2   0  10        177.74        187.98        12.10 o                         
  -4   1  10        129.75        111.00        10.62 o                         
  -3   1  10         24.34         16.77         4.28 o                         
  -2   1  10        193.65        199.29        21.10 o                         
  -1   1  10        201.72        179.95        16.99 o                         
   0   1  10         34.42         36.54         5.71 o                         
   1   1  10         12.07          9.11         4.51 o                         
   2   1  10         28.43         29.84         7.67 o                         
  -4   2  10        107.20        102.53        14.11 o                         
  -3   2  10          3.66          3.03         1.39 o                         
  -2   2  10          8.81          5.00         3.87 o                         
  -1   2  10        137.20        161.64        13.54 o                         
   0   2  10         74.20         74.05         9.42 o                         
   1   2  10        206.16        211.20        22.16 o                         
  -4   3  10          6.61          7.85         4.32 o                         
  -3   3  10         86.69         86.36        13.03 o                         
  -2   3  10         19.65         18.10         4.88 o                         
  -1   3  10         25.87         30.52         6.25 o                         
   0   3  10         45.29         47.95        11.50 o                         
   1   3  10         18.30         12.01         6.24 o                         
  -2   4  10          0.46          2.88         2.67 o                         
  -1   4  10          5.76          2.85         3.06 o                         
  -2  -5  11         56.49         58.64        10.56 o                         
  -1  -5  11         32.72         35.51         7.93 o                         
   0  -5  11          0.72          1.19         2.77 o                         
   1  -5  11         10.87         10.56         4.11 o                         
  -3  -4  11         29.56         36.84         4.89 o                         
  -2  -4  11         30.14         41.62         8.61 o                         
  -1  -4  11         70.25         74.90        11.21 o                         
   0  -4  11        111.02        116.55        22.08 o                         
   1  -4  11         31.98         37.17         5.37 o                         
  -4  -3  11        238.55        224.70        13.03 o                         
  -3  -3  11          1.71          3.58         1.67 o                         
  -2  -3  11          1.87          4.18         3.24 o                         
  -1  -3  11         12.25          8.21         2.62 o                         
   0  -3  11         62.54         65.29         6.74 o                         
   1  -3  11         23.68         24.17         4.38 o                         
   2  -3  11          0.27          1.49         3.09 o                         
  -4  -2  11         45.19         38.59         6.17 o                         
  -3  -2  11         19.53         15.14         3.52 o                         
  -2  -2  11         84.93         85.40        12.12 o                         
  -1  -2  11        248.06        238.28        12.56 o                         
   0  -2  11         14.83         13.51         3.38 o                         
   1  -2  11         58.33         57.90         6.72 o                         
   2  -2  11          2.17          6.10         3.88 o                         
  -4  -1  11        195.85        254.81        18.24 o                         
  -3  -1  11        275.84        280.63        12.06 o                         
  -2  -1  11        163.16        157.83        16.32 o                         
  -1  -1  11         35.03         31.61         7.34 o                         
   0  -1  11         69.02         73.54        10.58 o                         
   1  -1  11         93.07         74.87        10.47 o                         
   2  -1  11         95.31        100.51        11.08 o                         
  -4   0  11         19.68         24.14         5.40 o                         
  -3   0  11         71.18         79.70        14.38 o                         
  -2   0  11         24.14         19.84         4.68 o                         
  -1   0  11         25.42         24.57         6.60 o                         
   0   0  11         90.73         81.05        11.34 o                         
   1   0  11         43.36         48.01         6.37 o                         
  -4   1  11         74.29         87.23         9.74 o                         
  -3   1  11         44.53         43.99         7.06 o                         
  -2   1  11         13.20         20.52         4.73 o                         
  -1   1  11        273.90        231.44        20.25 o                         
   0   1  11         27.09         20.98         4.69 o                         
   1   1  11          0.17          1.49         1.70 o                         
  -3   2  11          2.07          0.68         2.78 o                         
  -2   2  11         16.43         23.93         6.96 o                         
  -1   2  11          7.49          8.49         3.82 o                         
   0   2  11         29.53         30.52         8.66 o                         
  -2   3  11         37.76         26.44         6.24 o                         
  -2  -4  12         22.31         25.88         7.09 o                         
  -1  -4  12        154.40        147.26        16.31 o                         
   0  -4  12         45.91         34.38         5.19 o                         
  -3  -3  12         53.07         65.70        11.62 o                         
  -2  -3  12          2.53          1.49         2.19 o                         
  -1  -3  12         57.35         70.72        11.17 o                         
   0  -3  12         58.49         53.99        16.42 o                         
  -3  -2  12        148.93        131.48        16.31 o                         
  -2  -2  12         48.60         44.57         9.68 o                         
  -1  -2  12         58.71         62.45        10.78 o                         
   0  -2  12        468.68        439.78        26.99 o                         
  -3  -1  12        179.92        209.40        15.29 o                         
  -2  -1  12         28.29         30.73         7.78 o                         
  -1  -1  12          0.65         -1.38         2.87 o                         
   0  -1  12         54.37         55.91         9.63 o                         
  -3   0  12         19.19         10.42         6.12 o                         
  -2   0  12         59.50         55.98         8.22 o                         
  -1   0  12         39.60         34.00         7.82 o                         
   0   0  12         14.37         17.56         5.79 o                         
  -2   1  12         49.44         54.74         8.12 o                         
  -1   1  12          0.65         -1.48         2.66 o                         
                                                                                
